# Supplementary material for: Transcriptomic Analysis of Leaf Sheath Maturation in Maize
Source: Int J Mol Sci. 2019 May 19;20(10):2472. doi: 10.3390/ijms20102472 (PMC6566692; doi:10.3390/ijms20102472)
Supplement: Supplementary file 1 [file ijms-20-02472-s001.zip › Supplementary data/Supplemental Tables1-5-2019.xlsx]

## Sheet: S1
Table S1 K-mean clusters of DEGs along sheath maturation
		mapman_ANN	mapman_description	short_description	Stage 1	Stage 2	Stage 3	Stage 4
K1	GRMZM2G090087	amino acid metabolism.degradation.glutamate family.proline	highly similar to ( 790) AT5G62530 | Symbols: ALDH12A1, ATP5CDH, P5CDH | ALDH12A1; 1-pyrroline-5-carboxylate dehydrogenase/ 3-chloroallyl aldehyde dehydrogenase | chr5:25099768-25103159 REVERSEhighly similar to ( 688) loc_os05g45960 12005.m08721 protein aldehyde dehydrogenase, putative, expressedAldedh PutA putA PRK03137 COG4230 PRK11904 PRK11905 no original description	aldehyde dehydrogenase 12A1	31.37	15.08	10.78	10.06
K1	GRMZM2G314652	amino acid metabolism.synthesis.aromatic aa.chorismate.dehydroquinate/shikimate dehydrogenase	moderately similar to ( 441) AT3G06350 | Symbols: EMB3004, MEE32 | MEE32 (MATERNAL EFFECT EMBRYO ARREST 32); 3-dehydroquinate dehydratase/ NADP or NADPH binding / binding / catalytic/ shikimate 5-dehydrogenase | chr3:1924536-1927701 REVERSEhighly similar to ( 646) loc_os01g27750 12001.m09223 protein shikimate biosynthesis protein aroDE, putative, expressedDHQase_I DHquinase_I AroE AroD aroE aroDE…	dehydroquinate dehydratase, putative / shikimate dehydrogenase, putative	24.32	18.56	10.19	5.66
K1	GRMZM2G171383	amino acid metabolism.synthesis.aromatic aa.tryptophan.anthranilate synthase	moderately similar to ( 346) AT1G25220 | Symbols: ASB1, TRP4, WEI7 | ASB1 (ANTHRANILATE SYNTHASE BETA SUBUNIT 1); anthranilate synthase | chr1:8837430-8839478 REVERSEmoderately similar to ( 432) loc_os04g38950 12004.m35577 protein anthranilate synthase component II, putative, expressedtrpG PabA GATase1_Anthranilate_Synthase PRK07649 PRK08702 PRK06968 PRK05670 PRK08746 PRK07765 PRK08007 PRK05780 P…	anthranilate synthase beta subunit 1	20.14	13.68	7.18	5.86
K1	GRMZM2G145870	amino acid metabolism.synthesis.aromatic aa.tryptophan.indole-3-glycerol phosphate synthase	moderately similar to ( 391) AT2G04400 | Symbols: | indole-3-glycerol phosphate synthase (IGPS) | chr2:1531208-1533578 FORWARDhighly similar to ( 586) loc_os08g23150 12008.m06336 protein indole-3-glycerol phosphate synthase, chloroplast precursor, putative, expressedtrpC TrpC IGPS IGPS PRK09427 no original description	Aldolase-type TIM barrel family protein	41.93	19.08	20	13.22
K1	GRMZM2G122198	amino acid metabolism.synthesis.aromatic aa.tryptophan.phosphoribosyanthranilate isomerase	weakly similar to ( 101) loc_os02g16630 12002.m100166 protein tryptophan biosynthesis protein trpCF, putative, expressed no original description	NA	5.51	0.92	0.49	0.39
K1	GRMZM2G053669	amino acid metabolism.synthesis.aspartate family.asparagine	highly similar to ( 812) AT3G47340 | Symbols: ASN1, DIN6, AT-ASN1 | ASN1 (GLUTAMINE-DEPENDENT ASPARAGINE SYNTHASE 1); asparagine synthase (glutamine-hydrolyzing) | chr3:17438445-17441043 REVERSEhighly similar to ( 894) ASNS_MAIZE Asparagine synthetase [glutamine-hydrolyzing] (EC 6.3.5.4) (Glutamine-dependent asparagine synthetase) - Zea mays (Maize)highly similar to ( 995) loc_os03g18130 12003.m1…	glutamine-dependent asparagine synthase 1	20.7	14.03	4.22	1.61
K1	GRMZM2G149751	amino acid metabolism.synthesis.aspartate family.methionine	nearly identical (1348) AT5G17920 | Symbols: ATCIMS | ATMS1; 5-methyltetrahydropteroyltriglutamate-homocysteine S-methyltransferase/ methionine synthase | chr5:5935771-5939195 FORWARDnearly identical (1358) METE_CATRO 5-methyltetrahydropteroyltriglutamate--homocysteine methyltransferase (EC 2.1.1.14) (Vitamin-B12-independent methionine synthase isozyme) (Cobalamin-independent methionine synthase …	Cobalamin-independent synthase family protein	318.31	273.07	75.13	42.55
K1	GRMZM2G152470	amino acid metabolism.synthesis.aspartate family.methionine	moderately similar to ( 430) AT3G63250 | Symbols: HMT-2, ATHMT-2, HMT2 | HMT2 (HOMOCYSTEINE METHYLTRANSFERASE 2); homocysteine S-methyltransferase | chr3:23370575-23372587 REVERSEhighly similar to ( 677) HMT3_MAIZE Homocysteine S-methyltransferase 3 (EC 2.1.1.10) (S-methylmethionine:homocysteine methyltransferase 3) (SMM:Hcy S-methyltransferase 3) (ZmHMT-3) - Zea mays (Maize)highly similar to ( 5…	homocysteine methyltransferase 2	30.53	21.46	12.74	6.9
K1	GRMZM2G136712	amino acid metabolism.synthesis.aspartate family.misc.homoserine.aspartate kinase	highly similar to ( 907) AT4G19710 | Symbols: AK-HSDH II, AK-HSDH | bifunctional aspartate kinase/homoserine dehydrogenase, putative / AK-HSDH, putative | chr4:10725229-10729536 FORWARDnearly identical (1084) AKH2_MAIZE Bifunctional aspartokinase/homoserine dehydrogenase 2, chloroplast precursor (AK-HD 2) (AK-HSDH 2) [Includes: Aspartokinase (EC 2.7.2.4); Homoserine dehydrogenase (EC 1.1.1.3)] - …	aspartate kinase-homoserine dehydrogenase ii	10.16	1.35	4.47	1.24
K1	GRMZM2G407044	amino acid metabolism.synthesis.branched chain group.common.acetolactate synthase	highly similar to ( 613) AT2G31810 | Symbols: | acetolactate synthase small subunit, putative | chr2:13524271-13528246 FORWARDhighly similar to ( 732) loc_os02g39570 12002.m33761 protein acetolactate synthase/ amino acid binding protein, putative, expressedilvH ilvH IlvH ACT_AHAS no original description	ACT domain-containing small subunit of acetolactate synthase protein	40.42	13.52	9.35	3.36
K1	GRMZM2G007647	amino acid metabolism.synthesis.branched chain group.common.acetolactate synthase	highly similar to ( 612) AT2G31810 | Symbols: | acetolactate synthase small subunit, putative | chr2:13524271-13528246 FORWARDhighly similar to ( 721) loc_os02g39570 12002.m33761 protein acetolactate synthase/ amino acid binding protein, putative, expressedilvH ilvH IlvH ACT_AHAS no original description	ACT domain-containing small subunit of acetolactate synthase protein	14.54	3.6	2.37	0.5
K1	GRMZM2G053999	amino acid metabolism.synthesis.central amino acid metabolism.alanine.alanine aminotransferase	highly similar to ( 578) AT1G72330 | Symbols: ALAAT2 | ALAAT2 (ALANINE AMINOTRANSFERASE 2); ATP binding / L-alanine:2-oxoglutarate aminotransferase | chr1:27233637-27236191 FORWARDhighly similar to ( 564) ALA2_HORVU Alanine aminotransferase 2 (EC 2.6.1.2) (GPT) (Glutamic--pyruvic transaminase 2) (Glutamic--alanine transaminase 2) (ALAAT-2) - Hordeum vulgare (Barley)highly similar to ( 649) loc_os…	alanine aminotransferase 2	44.88	22.27	18.83	13.15
K1	GRMZM2G124963	amino acid metabolism.synthesis.central amino acid metabolism.alanine.alanine aminotransferase	highly similar to ( 531) AT1G72330 | Symbols: ALAAT2 | ALAAT2 (ALANINE AMINOTRANSFERASE 2); ATP binding / L-alanine:2-oxoglutarate aminotransferase | chr1:27233637-27236191 FORWARDhighly similar to ( 525) ALA2_HORVU Alanine aminotransferase 2 (EC 2.6.1.2) (GPT) (Glutamic--pyruvic transaminase 2) (Glutamic--alanine transaminase 2) (ALAAT-2) - Hordeum vulgare (Barley)highly similar to ( 589) loc_os…	alanine aminotransferase 2	44.62	34.18	13.85	2.27
K1	GRMZM2G146677	amino acid metabolism.synthesis.central amino acid metabolism.aspartate.aspartate aminotransferase	highly similar to ( 729) AT2G30970 | Symbols: ASP1 | ASP1 (ASPARTATE AMINOTRANSFERASE 1); L-aspartate:2-oxoglutarate aminotransferase | chr2:13179012-13181686 FORWARDmoderately similar to ( 426) AATC_DAUCA Aspartate aminotransferase, cytoplasmic (EC 2.6.1.1) (Transaminase A) - Daucus carota (Carrot)highly similar to ( 819) loc_os02g14110 12002.m06657 protein aspartate aminotransferase, mitochondr…	aspartate aminotransferase 1	25.46	13.3	12.35	10.9
K1	GRMZM2G098875	amino acid metabolism.synthesis.central amino acid metabolism.GABA.Glutamate decarboxylase	highly similar to ( 857) AT5G17330 | Symbols: GAD, GAD1 | GAD; calmodulin binding / glutamate decarboxylase | chr5:5711141-5714839 FORWARDhighly similar to ( 826) DCE_PETHY Glutamate decarboxylase (EC 4.1.1.15) (GAD) - Petunia hybrida (Petunia)highly similar to ( 942) loc_os03g13300 12003.m06776 protein glutamate decarboxylase, putative, expressedGadB Pyridoxal_deC no original description	glutamate decarboxylase	2.33	0.98	0.12	0.18
K1	GRMZM2G044237	amino acid metabolism.synthesis.glutamate family.arginine.acetylglutamate kinase	highly similar to ( 531) AT2G37500 | Symbols: | arginine biosynthesis protein ArgJ family | chr2:15739904-15742430 REVERSEhighly similar to ( 633) loc_os03g17120 12003.m34841 protein arginine biosynthesis bifunctional protein argJ 1, putative, expressedOAT argJ ArgJ ArgJ no original description	arginine biosynthesis protein ArgJ family	33.61	17.56	15.57	12.54
K1	GRMZM2G061777	amino acid metabolism.synthesis.glutamate family.proline	weakly similar to ( 120) AT3G55610 | Symbols: P5CS2 | P5CS2 (DELTA 1-PYRROLINE-5-CARBOXYLATE SYNTHASE 2); catalytic/ glutamate 5-kinase/ oxidoreductase | chr3:20625005-20628989 REVERSEweakly similar to ( 142) P5CS_ORYSA Delta 1-pyrroline-5-carboxylate synthetase (P5CS) [Includes: Glutamate 5-kinase (EC 2.7.2.11) (Gamma-glutamyl kinase) (GK); Gamma-glutamyl phosphate reductase (GPR) (EC 1.2.1.41) …	delta 1-pyrroline-5-carboxylate synthase 2	3.57	0.66	0.49	0.51
K1	GRMZM2G073814	amino acid metabolism.synthesis.serine-glycine-cysteine group.serine.phosphoglycerate dehydrogenase	moderately similar to ( 473) AT1G17745 | Symbols: PGDH | PGDH (3-PHOSPHOGLYCERATE DEHYDROGENASE); phosphoglycerate dehydrogenase | chr1:6101157-6104979 FORWARDhighly similar to ( 574) loc_os08g34720 12008.m07461 protein D-3-phosphoglycerate dehydrogenase, chloroplast precursor, putative, expressed2-Hacid_dh SerA 2-Hacid_dh_C LdhA PRK11790 PRK06932 PRK06487 PRK08410 ACT_3PGDH-xct PRK07574 PRK08605…	D-3-phosphoglycerate dehydrogenase	246.47	110.85	52.5	22.01
K1	GRMZM2G336437	Biodegradation of Xenobiotics.lactoylglutathione lyase	moderately similar to ( 202) AT1G80160 | Symbols: | lactoylglutathione lyase family protein / glyoxalase I family protein | chr1:30151280-30151930 FORWARDmoderately similar to ( 242) loc_os01g07850 12001.m07412 protein lactoylglutathione lyase, putative no original description	Lactoylglutathione lyase / glyoxalase I family protein	4.24	1.32	0.27	0.1
K1	GRMZM2G139880	C1-metabolism	highly similar to ( 831) AT2G16370 | Symbols: THY-1 | THY-1 (THYMIDYLATE SYNTHASE 1); dihydrofolate reductase/ thymidylate synthase | chr2:7082038-7084333 REVERSEnearly identical (1055) DRTS_MAIZE Bifunctional dihydrofolate reductase-thymidylate synthase (DHFR-TS) [Includes: Dihydrofolate reductase (EC 1.5.1.3); Thymidylate synthase (EC 2.1.1.45)] - Zea mays (Maize)nearly identical (1006) loc_os1…	thymidylate synthase 1	10.6	4.8	4.53	3.28
K1	GRMZM2G095806	C1-metabolism.dihydropteridine diphosphokinase	highly similar to ( 618) AT4G30000 | Symbols: | dihydropterin pyrophosphokinase, putative / dihydropteroate synthase, putative / DHPS, putative | chr4:14670524-14672397 REVERSEhighly similar to ( 808) loc_os07g42632 12007.m28917 protein folic acid synthesis protein, putative, expressedDHPS Pterin_binding FolP Pterin_bind folP HPPK HPPK FolK PRK10239 no original description	Dihydropterin pyrophosphokinase / Dihydropteroate synthase	16.44	6.48	6.32	6.15
K1	AC234156.1_FG005	cell wall.cell wall proteins.AGPs.AGP	weakly similar to ( 180) AT2G04780 | Symbols: FLA7 | FLA7 (FASCICLIN-LIKE ARABINOOGALACTAN 7) | chr2:1677488-1678252 FORWARDmoderately similar to ( 212) loc_os09g30486 12009.m06208 protein fasciclin-like arabinogalactan protein 7 precursor, putative, expressed no original description	FASCICLIN-like arabinoogalactan 7	396.24	25.37	12.76	10.02
K1	GRMZM2G022931	cell wall.cell wall proteins.AGPs.AGP	weakly similar to ( 160) AT1G03870 | Symbols: FLA9 | FLA9 (FASCICLIN-LIKE ARABINOOGALACTAN 9) | chr1:982625-983368 REVERSEmoderately similar to ( 257) loc_os01g47780 12001.m10971 protein fasciclin-like arabinogalactan protein 7 precursor, putative, expressed no original description	FASCICLIN-like arabinoogalactan 9	278.47	255.66	87.67	40.78
K1	GRMZM2G084812	cell wall.cell wall proteins.AGPs.AGP	weakly similar to ( 150) AT5G55730 | Symbols: FLA1 | FLA1 (FASCICLIN-LIKE ARAB INOGALACTAN 1) | chr5:22558375-22560392 REVERSEmoderately similar to ( 257) loc_os08g23180 12008.m06339 protein fasciclin-like arabinogalactan protein 8 precursor, putative, expressed no original description	FASCICLIN-like arabinogalactan 1	265.18	118.48	51.32	74.81
K1	GRMZM2G035933	cell wall.cell wall proteins.AGPs.AGP	moderately similar to ( 301) AT3G46550 | Symbols: SOS5 | SOS5 (salt overly sensitive 5); polysaccharide binding / protein binding | chr3:17136612-17137874 REVERSEhighly similar to ( 510) loc_os01g62380 12001.m150773 protein fasciclin-like arabinogalactan protein 8 precursor, putative, expressed no original description	Fasciclin-like arabinogalactan family protein	53.22	16.76	9.99	4.62
K1	GRMZM2G301908	cell wall.cell wall proteins.AGPs.AGP	weakly similar to ( 144) AT5G55730 | Symbols: FLA1 | FLA1 (FASCICLIN-LIKE ARAB INOGALACTAN 1) | chr5:22558375-22560392 REVERSEmoderately similar to ( 215) loc_os08g38270 12008.m07812 protein fasciclin-like arabinogalactan protein 10 precursor, putative, expressed no original description	FASCICLIN-like arabinogalactan 1	44.6	37.38	13.44	2.97
K1	GRMZM2G133053	cell wall.cell wall proteins.AGPs.AGP	weakly similar to ( 151) AT5G55730 | Symbols: FLA1 | FLA1 (FASCICLIN-LIKE ARAB INOGALACTAN 1) | chr5:22558375-22560392 REVERSEmoderately similar to ( 210) loc_os09g30010 12009.m06152 protein fasciclin-like arabinogalactan protein 8 precursor, putative, expressed no original description	FASCICLIN-like arabinogalactan 1	38.22	10.09	10.75	4.57
K1	GRMZM2G003752	cell wall.cell wall proteins.AGPs.AGP	moderately similar to ( 317) AT3G60900 | Symbols: FLA10 | FLA10 | chr3:22499573-22500841 REVERSEmoderately similar to ( 427) loc_os04g48490 12004.m09785 protein fasciclin-like arabinogalactan protein 10 precursor, putative, expressed no original description	FASCICLIN-like arabinogalactan-protein 10	30.49	1.01	1.4	0.71
K1	GRMZM2G051185	cell wall.cell wall proteins.AGPs.AGP	weakly similar to ( 130) AT2G20520 | Symbols: FLA6 | FLA6 (FASCICLIN-LIKE ARABINOGALACTAN 6) | chr2:8840663-8841406 FORWARDweakly similar to ( 164) loc_os02g20540 12002.m07296 protein fasciclin-like arabinogalactan protein 8 precursor, putative, expressed no original description	FASCICLIN-like arabinogalactan 6	13.15	11.7	2.39	0
K1	AC209784.3_FG011	cell wall.cell wall proteins.AGPs.AGP	moderately similar to ( 221) AT3G46550 | Symbols: SOS5 | SOS5 (salt overly sensitive 5); polysaccharide binding / protein binding | chr3:17136612-17137874 REVERSEmoderately similar to ( 370) loc_os05g38500 12005.m08029 protein fasciclin-like arabinogalactan protein 8 precursor, putative no original description	Fasciclin-like arabinogalactan family protein	6.15	0.71	0.27	0.24
K1	GRMZM2G148534	cell wall.cell wall proteins.AGPs.AGP	weakly similar to ( 170) AT4G12730 | Symbols: FLA2 | FLA2 (FASCICLIN-LIKE ARABINOGALACTAN 2) | chr4:7491598-7492809 REVERSEweakly similar to ( 189) loc_os02g49420 12002.m09976 protein fasciclin-like arabinogalactan protein 10 precursor, putative, expressed no original description	FASCICLIN-like arabinogalactan 2	4.42	0.16	0.03	0.1
K1	GRMZM2G069807	cell wall.cell wall proteins.HRGP	weakly similar to ( 157) loc_os10g41250 12010.m06889 protein glycoprotein, putative, expressed no original description	NA	0.9	0.1	0.12	0.02
K1	GRMZM2G042181	cell wall.cell wall proteins.LRR	moderately similar to ( 268) AT4G06744 | Symbols: | leucine-rich repeat family protein / extensin family protein | chr4:4070870-4072084 REVERSEvery weakly similar to (80.1) RPK1_IPONI Receptor-like protein kinase precursor (EC 2.7.11.1) - Ipomoea nil (Japanese morning glory) (Pharbitis nil)highly similar to ( 511) loc_os02g40260 12002.m33415 protein protein binding protein, putative, expressed no…	Leucine-rich repeat (LRR) family protein	330.35	110.29	0.25	3.9
K1	GRMZM2G114127	cell wall.cell wall proteins.LRR	weakly similar to ( 157) AT1G49750 | Symbols: | leucine-rich repeat family protein | chr1:18411177-18412779 REVERSEmoderately similar to ( 291) loc_os02g40260 12002.m33415 protein protein binding protein, putative, expressed no original description	Leucine-rich repeat (LRR) family protein	205.96	6.57	1.22	3.6
K1	GRMZM5G805485	cell wall.cell wall proteins.LRR	moderately similar to ( 375) AT1G62440 | Symbols: LRX2 | LRX2 (LEUCINE-RICH REPEAT/EXTENSIN 2); protein binding / structural constituent of cell wall | chr1:23111818-23115293 FORWARDweakly similar to ( 110) RPK1_IPONI Receptor-like protein kinase precursor (EC 2.7.11.1) - Ipomoea nil (Japanese morning glory) (Pharbitis nil)moderately similar to ( 498) loc_os02g04540 12002.m05803 protein vegetativ…	leucine-rich repeat/extensin 2	175.88	32.69	9.19	2.68
K1	GRMZM2G082823	cell wall.cell wall proteins.LRR	moderately similar to ( 301) AT1G12040 | Symbols: LRX1 | LRX1 (LEUCINE-RICH REPEAT/EXTENSIN 1); histidine phosphotransfer kinase/ protein binding / structural constituent of cell wall | chr1:4070160-4072394 FORWARDvery weakly similar to (86.3) RPK1_IPONI Receptor-like protein kinase precursor (EC 2.7.11.1) - Ipomoea nil (Japanese morning glory) (Pharbitis nil)moderately similar to ( 390) loc_os06…	leucine-rich repeat/extensin 1	63.88	3.8	1.6	0.92
K1	GRMZM2G149201	cell wall.cell wall proteins.LRR	moderately similar to ( 385) AT3G24480 | Symbols: | leucine-rich repeat family protein / extensin family protein | chr3:8901154-8902638 REVERSEweakly similar to ( 102) RPK1_IPONI Receptor-like protein kinase precursor (EC 2.7.11.1) - Ipomoea nil (Japanese morning glory) (Pharbitis nil)highly similar to ( 517) loc_os05g08770 12005.m05391 protein receptor-like protein kinase precursor, putative, ex…	Leucine-rich repeat (LRR) family protein	63.67	30.71	19	14.7
K1	GRMZM2G342509	cell wall.cell wall proteins.LRR	moderately similar to ( 356) AT4G06744 | Symbols: | leucine-rich repeat family protein / extensin family protein | chr4:4070870-4072084 REVERSEweakly similar to ( 105) RPK1_IPONI Receptor-like protein kinase precursor (EC 2.7.11.1) - Ipomoea nil (Japanese morning glory) (Pharbitis nil)highly similar to ( 579) loc_os04g42620 12004.m09229 protein protein binding protein, putative, expressed no orig…	Leucine-rich repeat (LRR) family protein	49.78	11.99	3.76	2
K1	GRMZM2G151738	cell wall.cell wall proteins.LRR	moderately similar to ( 393) AT4G13340 | Symbols: | leucine-rich repeat family protein / extensin family protein | chr4:7758610-7760892 FORWARDweakly similar to ( 107) RPK1_IPONI Receptor-like protein kinase precursor (EC 2.7.11.1) - Ipomoea nil (Japanese morning glory) (Pharbitis nil)highly similar to ( 512) loc_os05g08770 12005.m05391 protein receptor-like protein kinase precursor, putative, ex…	Leucine-rich repeat (LRR) family protein	41.84	23.04	15.21	14.2
K1	AC226227.2_FG003	cell wall.cell wall proteins.LRR	moderately similar to ( 355) AT4G06744 | Symbols: | leucine-rich repeat family protein / extensin family protein | chr4:4070870-4072084 REVERSEweakly similar to ( 106) RPK1_IPONI Receptor-like protein kinase precursor (EC 2.7.11.1) - Ipomoea nil (Japanese morning glory) (Pharbitis nil)highly similar to ( 597) loc_os04g42620 12004.m09229 protein protein binding protein, putative, expressed no orig…	Leucine-rich repeat (LRR) family protein	6.93	1.04	0	0
K1	GRMZM2G153741	cell wall.cell wall proteins.LRR	weakly similar to ( 195) AT3G22800 | Symbols: | leucine-rich repeat family protein / extensin family protein | chr3:8063063-8064475 REVERSEmoderately similar to ( 273) loc_os07g07990 12007.m05258 protein receptor protein kinase CLAVATA1 precursor, putative, expressed no original description	Leucine-rich repeat (LRR) family protein	6.51	4.1	0.61	0
K1	GRMZM2G114356	cell wall.cell wall proteins.proline rich proteins	weakly similar to ( 195) loc_os10g05990 12010.m21829 protein proline-rich protein, putative, expressedDUF1210 no original description	NA	3502.78	166.86	2.61	28.11
K1	GRMZM2G009465	cell wall.cell wall proteins.proline rich proteins	weakly similar to ( 175) loc_os10g05980 12010.m03998 protein proline-rich protein, putative, expressedDUF1210 no original description	NA	1320.01	661.55	8.4	23.11
K1	GRMZM2G003909	cell wall.cell wall proteins.proline rich proteins	weakly similar to ( 154) loc_os10g05750 12010.m03978 protein proline-rich protein, putative, expressedDUF1210 no original description	NA	35.01	4.65	0.04	0.2
K1	AC183932.3_FG007	cell wall.cellulose synthesis	highly similar to ( 732) AT4G07960 | Symbols: ATCSLC12, CSLC12 | ATCSLC12 (CELLULOSE-SYNTHASE LIKE C12); cellulose synthase/ transferase, transferring glycosyl groups | chr4:4802628-4805114 REVERSEhighly similar to ( 795) loc_os07g03260 12007.m04797 protein CSLC10 - cellulose synthase-like family CCOG1215 bcsA PRK11204 no original description	Cellulose-synthase-like C12	24.01	4.54	1.78	2.15
K1	GRMZM2G099088	cell wall.cellulose synthesis	highly similar to ( 557) AT5G03760 | Symbols: ATCSLA09, CSLA09, ATCSLA9, CSLA9, RAT4 | ATCSLA09; mannan synthase/ transferase, transferring glycosyl groups | chr5:985910-990087 REVERSEhighly similar to ( 736) loc_os08g33740 12008.m07364 protein CSLA11 - cellulose synthase-like family A, expressedCOG1215 no original description	Nucleotide-diphospho-sugar transferases superfamily protein	23.18	2.06	0.75	0.41
K1	GRMZM2G405567	cell wall.cellulose synthesis	highly similar to ( 589) AT5G03760 | Symbols: ATCSLA09, CSLA09, ATCSLA9, CSLA9, RAT4 | ATCSLA09; mannan synthase/ transferase, transferring glycosyl groups | chr5:985910-990087 REVERSEhighly similar to ( 765) loc_os02g51060 12002.m10140 protein CSLA6 - cellulose synthase-like family A; mannan synthase, expressedCOG1215 bcsA no original description	Nucleotide-diphospho-sugar transferases superfamily protein	4.53	0.99	0.49	0.81
K1	GRMZM2G093999	cell wall.cellulose synthesis	weakly similar to ( 108) AT5G22740 | Symbols: ATCSLA02, CSLA02, ATCSLA2 | ATCSLA02; mannan synthase/ transferase, transferring glycosyl groups | chr5:7555379-7559866 REVERSEweakly similar to ( 147) loc_os08g33740 12008.m07364 protein CSLA11 - cellulose synthase-like family A, expressed no original description	cellulose synthase-like A02	3.45	0.65	0.23	0.21
K1	GRMZM2G082580	cell wall.cellulose synthesis.cellulose synthase	nearly identical (1090) AT5G64740 | Symbols: CESA6, IXR2, E112, PRC1 | CESA6 (CELLULOSE SYNTHASE 6); cellulose synthase/ transferase, transferring glycosyl groups | chr5:25881555-25886333 FORWARDnearly identical (1342) loc_os07g14850 12007.m05929 protein CESA6 - cellulose synthase, expressedCellulose_synt no original description	cellulose synthase 6	24.34	9.36	3.5	3.23
K1	GRMZM2G039454	cell wall.cellulose synthesis.cellulose synthase	weakly similar to ( 188) AT4G32410 | Symbols: CESA1, RSW1 | CESA1 (CELLULOSE SYNTHASE 1); cellulose synthase/ transferase, transferring glycosyl groups | chr4:15641009-15646388 REVERSEmoderately similar to ( 275) loc_os05g08370 12005.m05354 protein CESA1 - cellulose synthase, expressed no original description	cellulose synthase 1	17.19	10.4	10.88	4.38
K1	GRMZM2G377215	cell wall.cellulose synthesis.COBRA	highly similar to ( 651) AT4G16120 | Symbols: ATSEB1, COBL7, SEB1 | COBL7 (COBRA-LIKE 7) | chr4:9116591-9119138 REVERSEweakly similar to ( 154) COBL1_ORYSA COBRA-like 1 protein precursor (BRITTLE CULM1-like 6 protein) - Oryza sativa (Rice)nearly identical (1105) loc_os03g18910 12003.m07310 protein COBRA-like protein 7 precursor, putative, expressedPhytochel_synth no original description	COBRA-like protein-7 precursor	89.34	27.44	32.25	11.74
K1	GRMZM2G136895	cell wall.degradation.cellulases and beta -1,4-glucanases	nearly identical (1082) AT5G64570 | Symbols: XYL4, ATBXL4 | XYL4; hydrolase, hydrolyzing O-glycosyl compounds / xylan 1,4-beta-xylosidase | chr5:25810227-25813309 REVERSEmoderately similar to ( 469) XYNB_PRUPE Putative beta-D-xylosidase (EC 3.2.1.-) (PpAz152) (Fragment) - Prunus persica (Peach)nearly identical (1347) loc_os04g54810 12004.m10373 protein beta-D-xylosidase, putative, expressedGlyco_…	beta-D-xylosidase 4	146.53	69.93	29.62	4.42
K1	GRMZM2G035503	cell wall.degradation.cellulases and beta -1,4-glucanases	highly similar to ( 919) AT1G78060 | Symbols: | glycosyl hydrolase family 3 protein | chr1:29349796-29352868 REVERSEmoderately similar to ( 379) XYNB_PRUPE Putative beta-D-xylosidase (EC 3.2.1.-) (PpAz152) (Fragment) - Prunus persica (Peach)nearly identical (1305) loc_os02g51620 12002.m10194 protein beta-D-xylosidase, putative, expressedGlyco_hydro_3_C Glyco_hydro_3 BglX no original description	Glycosyl hydrolase family protein	83.13	12.59	14.4	9.36
K1	GRMZM2G172043	cell wall.degradation.cellulases and beta -1,4-glucanases	weakly similar to ( 159) AT5G20950 | Symbols: | glycosyl hydrolase family 3 protein | chr5:7107609-7110775 REVERSEweakly similar to ( 190) loc_os03g53860 12003.m35413 protein periplasmic beta-glucosidase precursor, putative, expressed no original description	Glycosyl hydrolase family protein	35.58	9.26	17.48	2.34
K1	GRMZM2G076049	cell wall.degradation.cellulases and beta -1,4-glucanases	moderately similar to ( 412) AT1G70710 | Symbols: ATGH9B1, CEL1 | ATGH9B1 (ARABIDOPSIS THALIANA GLYCOSYL HYDROLASE 9B1); cellulase/ hydrolase, hydrolyzing O-glycosyl compounds | chr1:26659356-26662962 REVERSEhighly similar to ( 510) GUN6_ORYSA Endoglucanase 6 precursor (EC 3.2.1.4) (Endo-1,4-beta glucanase 6) - Oryza sativa (Rice)highly similar to ( 510) loc_os02g50040 12002.m10038 protein endogl…	glycosyl hydrolase 9B1	28.79	2.55	1.54	1.19
K1	GRMZM2G048165	cell wall.degradation.cellulases and beta -1,4-glucanases	highly similar to ( 597) AT4G39010 | Symbols: AtGH9B18 | AtGH9B18 (Arabidopsis thaliana glycosyl hydrolase 9B18); catalytic/ hydrolase, hydrolyzing O-glycosyl compounds | chr4:18176162-18179102 REVERSEhighly similar to ( 773) GUN23_ORYSA Endoglucanase 23 precursor (EC 3.2.1.4) (Endo-1,4-beta glucanase 23) (OsGLU12) - Oryza sativa (Rice)highly similar to ( 773) loc_os09g36060 12009.m06556 protein …	glycosyl hydrolase 9B18	12.88	0.37	0.35	0.04
K1	GRMZM2G143747	cell wall.degradation.cellulases and beta -1,4-glucanases	highly similar to ( 718) AT1G64390 | Symbols: AtGH9C2 | AtGH9C2 (Arabidopsis thaliana glycosyl hydrolase 9C2); carbohydrate binding / catalytic/ hydrolase, hydrolyzing O-glycosyl compounds | chr1:23911329-23914642 FORWARDhighly similar to ( 930) GUN15_ORYSA Endoglucanase 15 precursor (EC 3.2.1.4) (Endo-1,4-beta glucanase 15) - Oryza sativa (Rice)highly similar to ( 930) loc_os05g12150 12005.m0568…	glycosyl hydrolase 9C2	4.81	0	0.02	0
K1	GRMZM2G099101	cell wall.degradation.cellulases and beta -1,4-glucanases	highly similar to ( 818) AT5G49720 | Symbols: ATGH9A1, DEC, KOR, RSW2, IRX2, KOR1 | ATGH9A1 (ARABIDOPSIS THALIANA GLYCOSYL HYDROLASE 9A1); cellulase/ hydrolase, hydrolyzing O-glycosyl compounds | chr5:20197765-20200168 REVERSEhighly similar to ( 983) GUN9_ORYSA Endoglucanase 9 (EC 3.2.1.4) (Endo-1,4-beta glucanase 9) (OsGLU1) - Oryza sativa (Rice)highly similar to ( 983) loc_os03g21210 12003.m075…	glycosyl hydrolase 9A1	4	0.72	1.52	0.31
K1	GRMZM2G111998	cell wall.degradation.mannan-xylose-arabinose-fucose	highly similar to ( 671) AT5G09730 | Symbols: BXL3, ATBXL3, XYL3, ATBX3, BX3 | BXL3 (beta-xylosidase 3); hydrolase, hydrolyzing O-glycosyl compounds | chr5:3015319-3018226 REVERSEmoderately similar to ( 322) XYNB_PRUPE Putative beta-D-xylosidase (EC 3.2.1.-) (PpAz152) (Fragment) - Prunus persica (Peach)nearly identical (1257) loc_os01g19220 12001.m08459 protein beta-D-xylosidase, putative, expres…	beta-xylosidase 3	85.53	45.4	16.71	5.55
K1	GRMZM2G140201	cell wall.degradation.mannan-xylose-arabinose-fucose	highly similar to ( 522) AT2G20680 | Symbols: | glycosyl hydrolase family 5 protein / cellulase family protein | chr2:8921024-8923066 FORWARDhighly similar to ( 682) loc_os01g54300 12001.m11594 protein hydrolase, hydrolyzing O-glycosyl compounds, putative, expressedCOG3934 no original description	Glycosyl hydrolase superfamily protein	60.47	6.54	3.2	1.87
K1	GRMZM2G110993	cell wall.degradation.mannan-xylose-arabinose-fucose	moderately similar to ( 323) AT4G28320 | Symbols: | glycosyl hydrolase family 5 protein / cellulase family protein | chr4:14018293-14019972 REVERSEmoderately similar to ( 483) loc_os06g20620 12006.m06719 protein hydrolase, hydrolyzing O-glycosyl compounds, putative, expressedCOG3934 no original description	Glycosyl hydrolase superfamily protein	8.84	2.86	1.58	2.11
K1	GRMZM2G446170	cell wall.degradation.pectate lyases and polygalacturonases	moderately similar to ( 254) AT5G25610 | Symbols: RD22 | RD22; nutrient reservoir | chr5:8914498-8916684 REVERSEweakly similar to ( 113) EA30_VICFA Embryonic abundant protein VF30.1 precursor - Vicia faba (Broad bean)moderately similar to ( 358) loc_os01g53240 12001.m11493 protein dehydration-induced protein RD22-like protein 2, putative, expressedBURP no original description	BURP domain-containing protein	103.72	10.37	8.25	7.79
K1	GRMZM2G113815	cell wall.degradation.pectate lyases and polygalacturonases	highly similar to ( 513) AT3G16850 | Symbols: | glycoside hydrolase family 28 protein / polygalacturonase (pectinase) family protein | chr3:5748692-5750981 FORWARDhighly similar to ( 660) loc_os12g36810 12012.m07466 protein polygalacturonase, putative, expressedPGU1 Glyco_hydro_28 no original description	Pectin lyase-like superfamily protein	75.76	11.33	3.17	3.33
K1	GRMZM2G131912	cell wall.degradation.pectate lyases and polygalacturonases	moderately similar to ( 463) AT4G13710 | Symbols: | pectate lyase family protein | chr4:7962550-7966012 FORWARDmoderately similar to ( 305) PEL_LILLO Pectate lyase precursor (EC 4.2.2.2) - Lilium longiflorum (Trumpet lily)highly similar to ( 505) loc_os04g05050 12004.m35243 protein pectate lyase 8 precursor, putative, expressedAmb_all Pec_lyase_C PelB no original description	Pectin lyase-like superfamily protein	69.05	46.47	31.66	7.56
K1	GRMZM2G147756	cell wall.degradation.pectate lyases and polygalacturonases	highly similar to ( 525) AT1G70370 | Symbols: | BURP domain-containing protein / polygalacturonase, putative | chr1:26513003-26514998 REVERSEhighly similar to ( 811) loc_os08g29200 12008.m06924 protein polygalacturonase-1 non-catalytic beta subunit precursor, putative, expressedBURP no original description	polygalacturonase 2	65.2	29.04	19.52	3.62
K1	AC231180.2_FG006	cell wall.degradation.pectate lyases and polygalacturonases	highly similar to ( 520) AT4G23820 | Symbols: | glycoside hydrolase family 28 protein / polygalacturonase (pectinase) family protein | chr4:12397217-12400050 REVERSEvery weakly similar to (88.6) PGLR_ACTCH Polygalacturonase precursor (EC 3.2.1.15) (PG) (Pectinase) - Actinidia chinensis (Kiwi) (Yangtao)highly similar to ( 659) loc_os05g50960 12005.m09163 protein polygalacturonase, putative, expres…	Pectin lyase-like superfamily protein	48.27	15.89	6.16	1.76
K1	GRMZM5G882418	cell wall.degradation.pectate lyases and polygalacturonases	highly similar to ( 577) AT3G62110 | Symbols: | glycoside hydrolase family 28 protein / polygalacturonase (pectinase) family protein | chr3:22997313-22999503 REVERSEvery weakly similar to (94.4) PGLR_ACTCH Polygalacturonase precursor (EC 3.2.1.15) (PG) (Pectinase) - Actinidia chinensis (Kiwi) (Yangtao)highly similar to ( 807) loc_os03g61800 12003.m35505 protein polygalacturonase, putative, expres…	Pectin lyase-like superfamily protein	45.52	10.47	5.68	6.74
K1	GRMZM2G412207	cell wall.degradation.pectate lyases and polygalacturonases	moderately similar to ( 230) AT4G13710 | Symbols: | pectate lyase family protein | chr4:7962550-7966012 FORWARDweakly similar to ( 164) PEL_LILLO Pectate lyase precursor (EC 4.2.2.2) - Lilium longiflorum (Trumpet lily)moderately similar to ( 253) loc_os04g05050 12004.m35243 protein pectate lyase 8 precursor, putative, expressedAmb_all Pec_lyase_C no original description	Pectin lyase-like superfamily protein	44.36	3.23	0.44	0.78
K1	GRMZM2G139828	cell wall.degradation.pectate lyases and polygalacturonases	weakly similar to ( 136) AT3G16850 | Symbols: | glycoside hydrolase family 28 protein / polygalacturonase (pectinase) family protein | chr3:5748692-5750981 FORWARDmoderately similar to ( 208) loc_os11g43750 12011.m08210 protein polygalacturonase, putative, expressed no original description	Pectin lyase-like superfamily protein	26.66	8.24	4.76	1.18
K1	GRMZM2G472060	cell wall.degradation.pectate lyases and polygalacturonases	highly similar to ( 501) AT3G53190 | Symbols: | pectate lyase family protein | chr3:19714171-19717537 FORWARDmoderately similar to ( 364) PEL_LILLO Pectate lyase precursor (EC 4.2.2.2) - Lilium longiflorum (Trumpet lily)highly similar to ( 654) loc_os10g31910 12010.m06042 protein pectate lyase 12 precursor, putative, expressedAmb_all Pec_lyase_C PelB no original description	Pectin lyase-like superfamily protein	11.09	5.8	5.56	1.91
K1	GRMZM5G831200	cell wall.degradation.pectate lyases and polygalacturonases	moderately similar to ( 456) AT1G70500 | Symbols: | polygalacturonase, putative / pectinase, putative | chr1:26566579-26568729 REVERSEmoderately similar to ( 317) PGLR_ACTCH Polygalacturonase precursor (EC 3.2.1.15) (PG) (Pectinase) - Actinidia chinensis (Kiwi) (Yangtao)highly similar to ( 579) loc_os02g03750 12002.m05724 protein polygalacturonase precursor, putative, expressedGlyco_hydro_28 PGU1…	Pectin lyase-like superfamily protein	7.9	7.66	1.44	0.21
K1	GRMZM2G119494	cell wall.degradation.pectate lyases and polygalacturonases	moderately similar to ( 235) AT3G48950 | Symbols: | glycoside hydrolase family 28 protein / polygalacturonase (pectinase) family protein | chr3:18148017-18149987 FORWARDmoderately similar to ( 298) loc_os03g03350 12003.m05870 protein glycoside hydrolase, family 28, putative, expressedPGU1 no original description	Pectin lyase-like superfamily protein	5.81	0.38	0	0.28
K1	GRMZM2G079617	cell wall.degradation.pectate lyases and polygalacturonases	moderately similar to ( 229) AT1G80170 | Symbols: | polygalacturonase, putative / pectinase, putative | chr1:30153646-30155683 REVERSEweakly similar to ( 179) PGLR_ACTCH Polygalacturonase precursor (EC 3.2.1.15) (PG) (Pectinase) - Actinidia chinensis (Kiwi) (Yangtao)moderately similar to ( 337) loc_os05g46520 12005.m08775 protein polygalacturonase precursor, putative, expressedGlyco_hydro_28 no o…	Pectin lyase-like superfamily protein	4.28	1.19	0.89	0.21
K1	GRMZM2G013002	cell wall.modification	weakly similar to ( 195) AT1G65680 | Symbols: ATEXPB2, EXPB2, ATHEXP BETA 1.4 | ATEXPB2 (ARABIDOPSIS THALIANA EXPANSIN B2) | chr1:24427266-24428399 FORWARDmoderately similar to ( 498) EXPB4_ORYSA Expansin-B4 precursor (OsEXPB4) (Beta-expansin-4) (OsaEXPb1.7) - Oryza sativa (Rice)moderately similar to ( 498) loc_os10g40730 12010.m06841 protein beta-expansin 1a precursor, putative, expressedPollen_…	expansin B2	266.68	75.6	24.47	16.3
K1	GRMZM2G021621	cell wall.modification	weakly similar to ( 196) AT1G65680 | Symbols: ATEXPB2, EXPB2, ATHEXP BETA 1.4 | ATEXPB2 (ARABIDOPSIS THALIANA EXPANSIN B2) | chr1:24427266-24428399 FORWARDmoderately similar to ( 498) EXPB4_ORYSA Expansin-B4 precursor (OsEXPB4) (Beta-expansin-4) (OsaEXPb1.7) - Oryza sativa (Rice)moderately similar to ( 498) loc_os10g40730 12010.m06841 protein beta-expansin 1a precursor, putative, expressedPollen_…	expansin B2	197.94	52.53	20.58	2.23
K1	GRMZM2G180870	cell wall.modification	weakly similar to ( 124) loc_os04g53950 12004.m35473 protein glycosyl hydrolases family 16 protein, expressed no original description	NA	131.54	6.09	0.86	1.99
K1	GRMZM2G413006	cell wall.modification	moderately similar to ( 383) AT5G57560 | Symbols: TCH4, XTH22 | TCH4 (Touch 4); hydrolase, acting on glycosyl bonds / xyloglucan:xyloglucosyl transferase | chr5:23307296-23308235 REVERSEmoderately similar to ( 349) BRU1_SOYBN Brassinosteroid-regulated protein BRU1 precursor - Glycine max (Soybean)moderately similar to ( 474) loc_os06g48160 12006.m09342 protein xyloglucan endotransglucosylase/hydr…	Xyloglucan endotransglucosylase/hydrolase family protein	129.66	49.43	19.58	5.06
K1	GRMZM2G413044	cell wall.modification	moderately similar to ( 356) AT2G36870 | Symbols: | xyloglucan:xyloglucosyl transferase, putative / xyloglucan endotransglycosylase, putative / endo-xyloglucan transferase, putative | chr2:15472869-15474630 REVERSEmoderately similar to ( 213) XTH_TOBAC Probable xyloglucan endotransglucosylase/hydrolase protein precursor (EC 2.4.1.207) - Nicotiana tabacum (Common tobacco)moderately similar to ( 49…	xyloglucan endotransglucosylase/hydrolase 32	59.32	39.54	39.61	6.51
K1	GRMZM2G174855	cell wall.modification	very weakly similar to (94.0) AT1G11545 | Symbols: | xyloglucan:xyloglucosyl transferase, putative / xyloglucan endotransglycosylase, putative / endo-xyloglucan transferase, putative | chr1:3878689-3880286 REVERSEweakly similar to ( 130) loc_os07g34580 12007.m07715 protein xyloglucan endotransglucosylase/hydrolase protein 8 precursor, putative, expressedGH16_XET no original description	xyloglucan endotransglucosylase/hydrolase 8	42.03	20.98	34.88	7.78
K1	GRMZM2G039919	cell wall.modification	weakly similar to ( 124) AT1G32170 | Symbols: XTR4, XTH30 | XTR4 (XYLOGLUCAN ENDOTRANSGLYCOSYLASE 4); hydrolase, acting on glycosyl bonds / hydrolase, hydrolyzing O-glycosyl compounds / xyloglucan:xyloglucosyl transferase | chr1:11575434-11577776 FORWARDweakly similar to ( 164) loc_os03g13570 12003.m06802 protein xyloglucan endotransglucosylase/hydrolase protein 27 precursor, putative, expressedG…	xyloglucan endotransglucosylase/hydrolase 30	38.12	4.13	6.04	1.82
K1	GRMZM2G368886	cell wall.modification	moderately similar to ( 222) AT2G37640 | Symbols: ATEXPA3, ATEXP3, ATHEXP ALPHA 1.9, EXP3 | EXP3 | chr2:15788077-15789812 REVERSEmoderately similar to ( 243) EXPA7_ORYSA Expansin-A7 precursor (OsEXPA7) (Alpha-expansin-7) (OsEXP7) (OsaEXPa1.26) - Oryza sativa (Rice)moderately similar to ( 243) loc_os03g60720 12003.m10961 protein alpha-expansin 6 precursor, putative, expressedDPBB_1 no original des…	Barwin-like endoglucanases superfamily protein	32.9	3.11	1.91	0.88
K1	GRMZM2G105844	cell wall.modification	moderately similar to ( 298) AT2G03090 | Symbols: ATEXPA15, EXP15, ATEXP15, ATHEXP ALPHA 1.3 | ATEXPA15 (ARABIDOPSIS THALIANA EXPANSIN A15) | chr2:917361-918554 REVERSEmoderately similar to ( 356) EXPA5_ORYSA Expansin-A5 precursor (OsEXPA5) (Alpha-expansin-5) (OsEXP5) (OsaEXPa1.20) - Oryza sativa (Rice)moderately similar to ( 356) loc_os02g51040 12002.m10138 protein alpha-expansin 15 precursor, p…	expansin A15	30.64	1.31	1.03	0.39
K1	GRMZM2G072121	cell wall.modification	moderately similar to ( 347) AT3G03220 | Symbols: ATEXPA13, EXP13, ATEXP13, ATHEXP ALPHA 1.22 | ATEXPA13 (ARABIDOPSIS THALIANA EXPANSIN A13) | chr3:742655-743975 REVERSEmoderately similar to ( 451) EXP10_ORYSA Expansin-A10 precursor (OsEXPA10) (Alpha-expansin-10) (OsEXP10) (OsaEXPa1.28) - Oryza sativa (Rice)moderately similar to ( 451) loc_os04g49410 12004.m09875 protein alpha-expansin 13 precurs…	expansin A13	27.01	22.69	13.45	4.66
K1	GRMZM2G030173	cell wall.modification	very weakly similar to (95.5) AT2G06850 | Symbols: EXGT-A1, EXT | EXGT-A1 (ENDOXYLOGLUCAN TRANSFERASE); hydrolase, acting on glycosyl bonds / xyloglucan:xyloglucosyl transferase | chr2:2763619-2765490 FORWARDvery weakly similar to (85.1) XTH_TOBAC Probable xyloglucan endotransglucosylase/hydrolase protein precursor (EC 2.4.1.207) - Nicotiana tabacum (Common tobacco)moderately similar to ( 345) lo…	xyloglucan endotransglucosylase/hydrolase 4	12.11	0	0.06	0.14
K1	GRMZM2G319798	cell wall.modification	moderately similar to ( 386) AT1G14720 | Symbols: XTR2, EXGT-A2, ATXTH28 | XTR2 (XYLOGLUCAN ENDOTRANSGLYCOSYLASE RELATED 2); hydrolase, acting on glycosyl bonds / xyloglucan:xyloglucosyl transferase | chr1:5066806-5068466 REVERSEweakly similar to ( 194) XTH_WHEAT Probable xyloglucan endotransglucosylase/hydrolase precursor (EC 2.4.1.207) - Triticum aestivum (Wheat)moderately similar to ( 457) loc…	xyloglucan endotransglucosylase/hydrolase 28	10.18	1.84	2.99	0.71
K1	GRMZM2G169967	cell wall.modification	moderately similar to ( 303) AT4G28250 | Symbols: ATEXPB3, EXPB3, ATHEXP BETA 1.6 | ATEXPB3 (ARABIDOPSIS THALIANA EXPANSIN B3) | chr4:14000446-14001945 REVERSEmoderately similar to ( 338) EXB17_ORYSA Expansin-B17 precursor (OsEXPB17) (Beta-expansin-17) (OsaEXPb1.13) - Oryza sativa (Rice)moderately similar to ( 341) loc_os02g42650 12002.m09300 protein beta-expansin 3 precursor, putative, expressed…	expansin B3	9.31	0.09	0.23	0.08
K1	AC219190.3_FG002	cell wall.modification	moderately similar to ( 287) AT4G38210 | Symbols: ATEXPA20, EXP20, ATEXP20, ATHEXP ALPHA 1.23 | ATEXPA20 (ARABIDOPSIS THALIANA EXPANSIN A20) | chr4:17922975-17923821 REVERSEmoderately similar to ( 423) EXP16_ORYSA Expansin-A16 precursor (OsEXPA16) (Alpha-expansin-16) (OsEXP16) (OsaEXPa1.27) - Oryza sativa (Rice)moderately similar to ( 423) loc_os06g41700 12006.m08702 protein alpha-expansin 20 pre…	expansin A20	7.9	0.23	0.74	0.19
K1	GRMZM2G474194	cell wall.modification	moderately similar to ( 227) AT1G65680 | Symbols: ATEXPB2, EXPB2, ATHEXP BETA 1.4 | ATEXPB2 (ARABIDOPSIS THALIANA EXPANSIN B2) | chr1:24427266-24428399 FORWARDmoderately similar to ( 428) EXPB7_ORYSA Expansin-B7 precursor (OsEXPB7) (Beta-expansin-7) (OsaEXPb1.12) - Oryza sativa (Rice)moderately similar to ( 428) loc_os03g01270 12003.m34971 protein beta-expansin 1a precursor, putative, expressedPo…	expansin B2	6.77	0.65	0	0.09
K1	GRMZM2G097229	cell wall.modification	moderately similar to ( 209) AT1G65680 | Symbols: ATEXPB2, EXPB2, ATHEXP BETA 1.4 | ATEXPB2 (ARABIDOPSIS THALIANA EXPANSIN B2) | chr1:24427266-24428399 FORWARDmoderately similar to ( 405) EXPB4_ORYSA Expansin-B4 precursor (OsEXPB4) (Beta-expansin-4) (OsaEXPb1.7) - Oryza sativa (Rice)moderately similar to ( 405) loc_os10g40730 12010.m06841 protein beta-expansin 1a precursor, putative, expressedPol…	expansin B2	2.51	0	0	0
K1	GRMZM2G085042	cell wall.pectin synthesis.rhamnogalacturonan II.Xylose Transferase with Fucose Acceptor	moderately similar to ( 450) AT4G01220 | Symbols: | FUNCTIONS IN: molecular_function unknown; INVOLVED IN: biological_process unknown; LOCATED IN: endoplasmic reticulum; EXPRESSED IN: 22 plant structures; EXPRESSED DURING: 13 growth stages; CONTAINS InterPro DOMAIN/s: Reticulon (InterPro:IPR003388); BEST Arabidopsis thaliana protein match is: RGXT1 (rhamnogalacturonan xylosyltransferase 1); UDP-x…	rhamnogalacturonan xylosyltransferase 1	16.93	4.11	2.52	1.95
K1	GRMZM2G156365	cell wall.pectin*esterases.acetyl esterase	weakly similar to ( 179) AT5G45280 | Symbols: | pectinacetylesterase, putative | chr5:18346862-18349488 FORWARDweakly similar to ( 200) loc_os04g51340 12004.m10030 protein pectinacetylesterase precursor, putative, expressedPAE no original description	Pectinacetylesterase family protein	57.59	6.2	8.77	1.09
K1	GRMZM2G141873	cell wall.pectin*esterases.acetyl esterase	moderately similar to ( 282) AT3G09410 | Symbols: | pectinacetylesterase family protein | chr3:2898243-2900984 REVERSEmoderately similar to ( 423) loc_os05g02120 12005.m04748 protein carboxylic ester hydrolase, putative, expressedPAE no original description	Pectinacetylesterase family protein	16.28	5.41	3.15	3.91
K1	GRMZM2G136106	cell wall.pectin*esterases.PME	weakly similar to ( 179) AT1G53830 | Symbols: ATPME2 | ATPME2; pectinesterase | chr1:20098562-20100745 FORWARDweakly similar to ( 191) PME1_CITSI Pectinesterase-1 precursor (EC 3.1.1.11) (Pectin methylesterase) (PE) - Citrus sinensis (Sweet orange)moderately similar to ( 369) loc_os01g21034 12001.m42984 protein pectinesterase-2 precursor, putative, expressedPectinesterase PMEI no original descrip…	pectin methylesterase 2	215.99	166.99	54.83	13.2
K1	GRMZM2G017555	cell wall.pectin*esterases.PME	moderately similar to ( 472) AT3G05620 | Symbols: | pectinesterase family protein | chr3:1629658-1631766 REVERSEmoderately similar to ( 437) PME_PRUPE Pectinesterase PPE8B precursor (EC 3.1.1.11) (Pectin methylesterase) (PE) - Prunus persica (Peach)highly similar to ( 730) loc_os01g15039 12001.m08104 protein pectinesterase PPE8B precursor, putative, expressedPectinesterase PemB PMEI PRK10531 no o…	Plant invertase/pectin methylesterase inhibitor superfamily	12.8	1.2	1.84	0.14
K1	GRMZM2G008593	cell wall.pectin*esterases.PME	moderately similar to ( 439) AT3G49220 | Symbols: | pectinesterase family protein | chr3:18249840-18253647 FORWARDmoderately similar to ( 366) PME_PRUPE Pectinesterase PPE8B precursor (EC 3.1.1.11) (Pectin methylesterase) (PE) - Prunus persica (Peach)highly similar to ( 520) loc_os02g18650 12002.m07108 protein pectinesterase-2 precursor, putative, expressedPectinesterase PemB no original descript…	Plant invertase/pectin methylesterase inhibitor superfamily	5.83	0.89	0.19	0.08
K1	GRMZM2G043943	cell wall.pectin*esterases.PME	highly similar to ( 514) AT5G19730 | Symbols: | pectinesterase family protein | chr5:6670562-6673202 FORWARDweakly similar to ( 194) PME_PRUPE Pectinesterase PPE8B precursor (EC 3.1.1.11) (Pectin methylesterase) (PE) - Prunus persica (Peach)highly similar to ( 610) loc_os05g44600 12005.m08586 protein pectinesterase-2 precursor, putative, expressedPectinesterase PemB no original description	Pectin lyase-like superfamily protein	2.69	0	0	0
K1	GRMZM2G110558	cell wall.precursor synthesis.GAE	highly similar to ( 697) AT4G30440 | Symbols: GAE1 | GAE1 (UDP-D-GLUCURONATE 4-EPIMERASE 1); UDP-glucuronate 4-epimerase/ catalytic | chr4:14881976-14883265 REVERSEvery weakly similar to (82.4) GALE1_PEA UDP-glucose 4-epimerase (EC 5.1.3.2) (Galactowaldenase) (UDP-galactose 4-epimerase) - Pisum sativum (Garden pea)highly similar to ( 805) loc_os02g54890 12002.m10517 protein expressed proteinWcaG …	UDP-D-glucuronate 4-epimerase 1	143.99	50.15	27.31	7.54
K1	GRMZM2G074850	cell wall.precursor synthesis.GMD	weakly similar to ( 160) AT3G51160 | Symbols: MUR1, MUR_1, GMD2 | MUR1 (MURUS 1); GDP-mannose 4,6-dehydratase | chr3:19007232-19008353 REVERSEweakly similar to ( 187) loc_os06g04620 12006.m05192 protein GDP-mannose 4,6 dehydratase 2, putative, expressedGmd Epimerase no original description	NAD(P)-binding Rossmann-fold superfamily protein	55.91	25.51	19.34	17.54
K1	GRMZM2G115124	cell wall.precursor synthesis.GMD	highly similar to ( 556) AT3G51160 | Symbols: MUR1, MUR_1, GMD2 | MUR1 (MURUS 1); GDP-mannose 4,6-dehydratase | chr3:19007232-19008353 REVERSEhighly similar to ( 630) loc_os06g04620 12006.m05192 protein GDP-mannose 4,6 dehydratase 2, putative, expressedGmd Epimerase WcaG RfbB GalE no original description	NAD(P)-binding Rossmann-fold superfamily protein	9.07	3.32	1.93	1.23
K1	GRMZM5G862540	cell wall.precursor synthesis.UGD	highly similar to ( 901) AT3G29360 | Symbols: | UDP-glucose 6-dehydrogenase, putative | chr3:11267375-11268817 REVERSEhighly similar to ( 912) UGDH_SOYBN UDP-glucose 6-dehydrogenase (EC 1.1.1.22) (UDP-Glc dehydrogenase) (UDP-GlcDH) (UDPGDH) - Glycine max (Soybean)highly similar to ( 956) loc_os12g25700 12012.m26903 protein UDP-glucose 6-dehydrogenase, putative, expressedUgd UDPG_MGDP_dh_N WecC we…	UDP-glucose 6-dehydrogenase family protein	478.29	117.98	69.73	115.65
K1	GRMZM2G469523	cell wall.precursor synthesis.UGE	weakly similar to ( 189) AT4G10960 | Symbols: UGE5 | UGE5 (UDP-D-glucose/UDP-D-galactose 4-epimerase 5); UDP-glucose 4-epimerase/ protein dimerization | chr4:6716083-6718472 REVERSEweakly similar to ( 180) GALE1_PEA UDP-glucose 4-epimerase (EC 5.1.3.2) (Galactowaldenase) (UDP-galactose 4-epimerase) - Pisum sativum (Garden pea)moderately similar to ( 271) loc_os08g28730 12008.m06878 protein UDP-gl…	UDP-D-glucose/UDP-D-galactose 4-epimerase 5	389.89	91.69	98.84	83.77
K1	GRMZM2G044027	cell wall.precursor synthesis.UXS	highly similar to ( 607) AT2G28760 | Symbols: UXS6 | NAD-dependent epimerase/dehydratase family protein | chr2:12336469-12338642 REVERSEweakly similar to ( 105) GME2_ORYSA GDP-mannose 3,5-epimerase 2 (EC 5.1.3.18) (GDP-Man 3,5-epimerase 2) - Oryza sativa (Rice)highly similar to ( 668) loc_os03g16980 12003.m34836 protein UDP-glucuronic acid decarboxylase 1, putative, expressedWcaG Epimerase GalE R…	UDP-XYL synthase 6	219.5	121.11	28.74	32.32
K1	GRMZM2G063949	cell wall.precursor synthesis.UXS	highly similar to ( 704) AT1G08200 | Symbols: AXS2 | AXS2 (UDP-D-APIOSE/UDP-D-XYLOSE SYNTHASE 2); UDP-glucuronate decarboxylase | chr1:2574259-2576609 REVERSEhighly similar to ( 780) loc_os01g73790 12001.m13406 protein bifunctional polymyxin resistance arnA protein, putative, expressedPRK11908 PRK08125 Epimerase WcaG no original description	UDP-D-apiose/UDP-D-xylose synthase 2	88.57	15.78	9.02	7.8
K1	GRMZM2G140633	cell.cycle	moderately similar to ( 231) AT5G65420 | Symbols: CYCD4;1 | CYCD4;1 (CYCLIN D4;1); cyclin-dependent protein kinase regulator | chr5:26141592-26143750 REVERSEmoderately similar to ( 333) loc_os09g29100 12009.m06061 protein cyclin delta-2, putative, expressedCyclin_N no original description	CYCLIN D4;1	14.62	2.48	1.02	0.59
K1	AC149818.2_FG004	cell.cycle	weakly similar to ( 134) AT2G27960 | Symbols: CKS1, CKS1AT | CKS1 (CYCLIN-DEPENDENT KINASE-SUBUNIT 1); cyclin-dependent protein kinase/ protein binding | chr2:11910903-11911543 REVERSEweakly similar to ( 137) loc_os03g05300 12003.m06054 protein cyclin-dependent kinases regulatory subunit, putative, expressedCKS no original description	cyclin-dependent kinase-subunit 1	291.97	48.05	51.88	10.07
K1	GRMZM2G050933	cell.cycle	weakly similar to ( 112) AT4G03270 | Symbols: CYCD6;1 | CYCD6;1 (Cyclin D6;1); cyclin-dependent protein kinase | chr4:1432375-1433691 REVERSEmoderately similar to ( 333) loc_os07g37010 12007.m29223 protein CYCD6, putative, expressed no original description	Cyclin D6;1	14.05	4.21	3.11	3.2
K1	GRMZM2G178229	cell.cycle	weakly similar to ( 147) AT5G10440 | Symbols: CYCD4;2 | CYCD4;2 (cyclin d4;2); cyclin-dependent protein kinase | chr5:3280611-3282342 REVERSEmoderately similar to ( 218) loc_os09g29100 12009.m06061 protein cyclin delta-2, putative, expressedCyclin_N no original description	cyclin d4;2	12.19	3.26	1.49	1.86
K1	GRMZM2G476685	cell.cycle	moderately similar to ( 251) AT1G70210 | Symbols: CYCD1;1 | CYCD1;1 (CYCLIN D1;1); cyclin-dependent protein kinase regulator | chr1:26440015-26441980 FORWARDmoderately similar to ( 293) loc_os08g32540 12008.m07248 protein cyclin delta-2, putative, expressedCyclin_N no original description	CYCLIN D1;1	10.57	1.05	0.78	0.15
K1	GRMZM2G138886	cell.cycle	moderately similar to ( 405) AT1G76310 | Symbols: CYCB2;4 | CYCB2;4 (CYCLIN B2;4); cyclin-dependent protein kinase regulator | chr1:28628046-28630199 REVERSEmoderately similar to ( 433) CCNB2_ORYSA G2/mitotic-specific cyclin-2 (B-like cyclin) (CycOs2) - Oryza sativa (Rice)highly similar to ( 565) loc_os04g47580 12004.m101621 protein cyclin B2, putative, expressedCOG5024 Cyclin_N Cyclin_C CYCLIN n…	CYCLIN B2;4	5.41	0	0	0.05
K1	GRMZM2G047637	cell.cycle	weakly similar to ( 115) AT4G37630 | Symbols: CYCD5;1 | CYCD5;1 (cyclin d5;1); cyclin-dependent protein kinase | chr4:17679497-17680788 FORWARDmoderately similar to ( 318) loc_os12g39830 12012.m07767 protein cyclin delta-3, putative, expressedCyclin_N no original description	cyclin d5;1	5.21	1.05	1.4	0.35
K1	GRMZM5G879536	cell.cycle	moderately similar to ( 221) AT1G80370 | Symbols: CYCA2;4 | CYCA2;4 (Cyclin A2;4); cyclin-dependent protein kinase regulator | chr1:30214694-30216861 FORWARDweakly similar to ( 162) CCNAL_DAUCA G2/mitotic-specific cyclin C13-1 (A-like cyclin) (Fragment) - Daucus carota (Carrot)moderately similar to ( 432) loc_os12g31810 12012.m06989 protein cyclin-A2, putative, expressedCyclin_N COG5024 no origin…	Cyclin A2;4	2.61	0.6	0.47	0.46
K1	GRMZM2G133986	cell.cycle	moderately similar to ( 373) AT3G05480 | Symbols: ATRAD9, RAD9 | RAD9 | chr3:1585383-1588238 FORWARDhighly similar to ( 515) loc_os03g22450 12003.m07647 protein auxin response factor 75, putative, expressedRad9 no original description	cell cycle checkpoint control protein family	2.51	0.17	0.06	0.12
K1	GRMZM2G363437	cell.cycle	moderately similar to ( 287) AT1G47230 | Symbols: CYCA3;4 | cyclin, putative | chr1:17306752-17308587 FORWARDmoderately similar to ( 273) CCNAL_DAUCA G2/mitotic-specific cyclin C13-1 (A-like cyclin) (Fragment) - Daucus carota (Carrot)moderately similar to ( 367) loc_os03g41100 12003.m09178 protein cyclin-A2, putative, expressedCyclin_N COG5024 Cyclin_C no original description	CYCLIN A3;4	1.69	0	0.03	0
K1	GRMZM2G047143	cell.division	moderately similar to ( 328) AT3G25980 | Symbols: | mitotic spindle checkpoint protein, putative (MAD2) | chr3:9503232-9504402 FORWARDmoderately similar to ( 395) MAD2_MAIZE Mitotic spindle checkpoint protein MAD2 - Zea mays (Maize)moderately similar to ( 363) loc_os04g40940 12004.m35349 protein mitotic spindle checkpoint protein MAD2, putative, expressedHORMA no original description	DNA-binding HORMA family protein	18.03	1.48	2.1	1.38
K1	GRMZM5G866734	cell.division	highly similar to ( 607) AT1G19880 | Symbols: | regulator of chromosome condensation (RCC1) family protein | chr1:6900648-6903818 REVERSEhighly similar to ( 750) loc_os04g56720 12004.m10559 protein protein RCC2, putative, expressedATS1 no original description	Regulator of chromosome condensation (RCC1) family protein	34.9	10.83	9.39	8.04
K1	GRMZM2G124371	cell.division	nearly identical (1035) AT1G76950 | Symbols: PRAF1 | PRAF1; Ran GTPase binding / chromatin binding / zinc ion binding | chr1:28906952-28911325 FORWARDnearly identical (1566) loc_os04g58960 12004.m10775 protein ran GTPase binding protein, putative, expressedATS1 FYVE no original description	Regulator of chromosome condensation (RCC1) family with FYVE zinc finger domain	5.68	1.44	0.97	0.84
K1	GRMZM2G033828	cell.division	nearly identical (1040) AT3G12280 | Symbols: RBR1, RBR, RB, ATRBR1 | RBR1 (RETINOBLASTOMA-RELATED 1); transcription factor binding | chr3:3913671-3918433 REVERSEnearly identical (1531) loc_os08g42600 12008.m08238 protein retinoblastoma-related 3, putative, expressedRB_A RB_B no original description	retinoblastoma-related 1	4.41	0.08	0.15	0.02
K1	GRMZM2G117771	cell.organisation	weakly similar to ( 178) AT4G24175 | Symbols: | unknown protein | chr4:12547018-12548810 FORWARDmoderately similar to ( 272) loc_os04g24410 12004.m07573 protein kinesin heavy chain isolog, putative, expressed no original description	0	20.63	7.25	3.76	5.38
K1	GRMZM2G081053	cell.organisation	highly similar to ( 597) AT5G14230 | Symbols: | protein binding | chr5:4591883-4595775 FORWARDhighly similar to ( 884) loc_os04g41280 12004.m09107 protein protein binding protein, putative, expressedANK no original description	0	14.8	3.27	5.82	3.01
K1	GRMZM2G030169	cell.organisation	highly similar to ( 758) AT5G09810 | Symbols: ACT2, ACT7 | ACT7 (ACTIN 7); structural constituent of cytoskeleton | chr5:3052809-3054220 FORWARDhighly similar to ( 764) ACT2_ORYSA Actin-2 - Oryza sativa (Rice)highly similar to ( 764) loc_os10g36650 12010.m06471 protein actin-2, putative, expressedActin ACTIN ACTIN COG5277 no original description	actin 7	69.9	10.71	5.17	8.56
K1	GRMZM2G053299	cell.organisation	highly similar to ( 759) AT5G09810 | Symbols: ACT2, ACT7 | ACT7 (ACTIN 7); structural constituent of cytoskeleton | chr5:3052809-3054220 FORWARDhighly similar to ( 773) ACT3_ORYSA Actin-3 - Oryza sativa (Rice)highly similar to ( 773) loc_os03g61970 12003.m11076 protein actin-3, putative, expressedActin ACTIN ACTIN COG5277 no original description	actin 7	203.85	69.94	48.96	37.72
K1	GRMZM2G006765	cell.organisation	highly similar to ( 759) AT5G09810 | Symbols: ACT2, ACT7 | ACT7 (ACTIN 7); structural constituent of cytoskeleton | chr5:3052809-3054220 FORWARDhighly similar to ( 762) ACT3_ORYSA Actin-3 - Oryza sativa (Rice)highly similar to ( 764) loc_os11g06390 12011.m28655 protein actin-7, putative, expressedActin ACTIN ACTIN COG5277 no original description	actin 7	193.99	8.46	2.73	6.41
K1	GRMZM2G047055	cell.organisation	highly similar to ( 763) AT3G12110 | Symbols: ACT11 | ACT11 (actin-11); structural constituent of cytoskeleton | chr3:3858116-3859609 FORWARDhighly similar to ( 774) ACT1_ORYSA Actin-1 - Oryza sativa (Rice)highly similar to ( 774) loc_os03g50890 12003.m10074 protein actin-1, putative, expressedActin ACTIN ACTIN COG5277 no original description	actin-11	297.6	40.45	9.36	36.03
K1	GRMZM2G152328	cell.organisation	highly similar to ( 763) AT3G12110 | Symbols: ACT11 | ACT11 (actin-11); structural constituent of cytoskeleton | chr3:3858116-3859609 FORWARDhighly similar to ( 774) ACT1_ORYSA Actin-1 - Oryza sativa (Rice)highly similar to ( 774) loc_os03g50890 12003.m10074 protein actin-1, putative, expressedActin ACTIN ACTIN COG5277 no original description	actin-11	106.77	7.73	2	3.37
K1	GRMZM2G034005	cell.organisation	highly similar to ( 650) AT3G04470 | Symbols: | FUNCTIONS IN: molecular_function unknown; INVOLVED IN: biological_process unknown; LOCATED IN: plasma membrane; EXPRESSED IN: 25 plant structures; EXPRESSED DURING: 15 growth stages; CONTAINS InterPro DOMAIN/s: Ankyrin (InterPro:IPR002110); BEST Arabidopsis thaliana protein match is: ankyrin repeat family protein (TAIR:AT1G04780.1); Has 842 Blast hi…	Ankyrin repeat family protein	47.13	21.66	21.03	17.24
K1	GRMZM2G061950	cell.organisation	moderately similar to ( 377) AT5G65020 | Symbols: ANNAT2 | ANNAT2 (Annexin Arabidopsis 2); calcium ion binding / calcium-dependent phospholipid binding | chr5:25974366-25975554 FORWARDmoderately similar to ( 330) ANX4_FRAAN Annexin-like protein RJ4 - Fragaria ananassa (Strawberry)highly similar to ( 525) loc_os02g51750 12002.m10206 protein annexin-like protein RJ4, putative, expressed no original…	annexin 2	227.02	65.35	55.57	27.94
K1	GRMZM2G064993	cell.organisation	moderately similar to ( 378) AT5G10230 | Symbols: ANNAT7, ANN7 | ANNAT7 (ANNEXIN ARABIDOPSIS 7); calcium ion binding / calcium-dependent phospholipid binding | chr5:3209738-3211396 REVERSEmoderately similar to ( 320) ANX4_FRAAN Annexin-like protein RJ4 - Fragaria ananassa (Strawberry)highly similar to ( 523) loc_os06g11800 12006.m05897 protein annexin-like protein RJ4, putative, expressedAnnexin …	annexin 7	135.44	15.55	8.81	4.18
K1	GRMZM5G816015	cell.organisation	moderately similar to ( 461) AT3G60740 | Symbols: TTN1, EMB133, TFC D, CHO | TTN1 (TITAN 1); tubulin binding | chr3:22447385-22453325 REVERSEhighly similar to ( 714) loc_os10g36490 12010.m06458 protein tubulin folding cofactor D, putative, expressed no original description	ARM repeat superfamily protein	12.36	2.64	1.94	2.25
K1	GRMZM2G325247	cell.organisation	weakly similar to ( 145) AT1G01950 | Symbols: ARK2 | armadillo/beta-catenin repeat family protein / kinesin motor family protein | chr1:325473-330403 FORWARDweakly similar to ( 159) loc_os06g04560 12006.m091593 protein PAK, putative, expressed no original description	armadillo repeat kinesin 2	16.4	3.72	2.91	1.66
K1	GRMZM2G447455	cell.organisation	highly similar to ( 850) AT1G01950 | Symbols: ARK2 | armadillo/beta-catenin repeat family protein / kinesin motor family protein | chr1:325473-330403 FORWARDweakly similar to ( 150) KLP1_CHLRE Kinesin-like protein KLP1 - Chlamydomonas reinhardtiinearly identical (1140) loc_os06g04560 12006.m091593 protein PAK, putative, expressedKinesin KISc KISc KISc_KHC_KIF5 KISc_KIF4 KISc_C_terminal KISc_BimC_…	armadillo repeat kinesin 2	5.85	2.72	0.79	1.52
K1	GRMZM2G396922	cell.organisation	moderately similar to ( 355) AT1G12430 | Symbols: PAK, ARK3 | ARK3 (ARMADILLO REPEAT KINESIN 3); ATP binding / binding / microtubule motor | chr1:4234122-4238552 REVERSEweakly similar to ( 132) KLP1_CHLRE Kinesin-like protein KLP1 - Chlamydomonas reinhardtiimoderately similar to ( 433) loc_os06g04560 12006.m091593 protein PAK, putative, expressedKinesin KISc_KHC_KIF5 KISc KISc KISc_KIF4 KISc_C_te…	armadillo repeat kinesin 3	4.51	2.24	0.9	0.3
K1	GRMZM2G136838	cell.organisation	nearly identical (1043) AT1G18370 | Symbols: HIK, ATNACK1, NACK1 | HIK (HINKEL); ATP binding / microtubule motor | chr1:6319732-6323820 REVERSEmoderately similar to ( 207) FLA10_CHLRE Kinesin-like protein FLA10 (Protein KHP1) - Chlamydomonas reinhardtiinearly identical (1498) loc_os01g33040 12001.m09621 protein kinesin heavy chain, putative, expressedKISc_CENP_E Kinesin KISc KISc KISc_KIP3_like K…	ATP binding microtubule motor family protein	8.73	0.22	0.17	0.04
K1	GRMZM2G089351	cell.organisation	highly similar to ( 630) AT3G16060 | Symbols: | kinesin motor family protein | chr3:5447503-5451196 FORWARDweakly similar to ( 147) KLP1_CHLRE Kinesin-like protein KLP1 - Chlamydomonas reinhardtiinearly identical (1041) loc_os01g43580 12001.m10620 protein BY-2 kinesin-like protein 10, putative, expressedKISc_KIF2_like Kinesin KISc KISc KISc_KIP3_like KISc_C_terminal KISc_CENP_E KISc_KIF4 KISc_KIF…	ATP binding microtubule motor family protein	8.35	6.99	1.41	2.48
K1	GRMZM2G132686	cell.organisation	highly similar to ( 627) AT3G16060 | Symbols: | kinesin motor family protein | chr3:5447503-5451196 FORWARDweakly similar to ( 146) K125_TOBAC 125 kDa kinesin-related protein - Nicotiana tabacum (Common tobacco)highly similar to ( 959) loc_os01g43580 12001.m10620 protein BY-2 kinesin-like protein 10, putative, expressedKISc_KIF2_like Kinesin KISc KISc KISc_KIP3_like KISc_CENP_E KISc_C_terminal KI…	ATP binding microtubule motor family protein	6.19	1.7	0.81	0.99
K1	GRMZM2G136219	cell.organisation	weakly similar to ( 111) AT5G02370 | Symbols: | kinesin motor protein-related | chr5:503444-506388 FORWARDmoderately similar to ( 423) loc_os04g30720 12004.m35280 protein kinesin motor domain containing protein, expressedKISc_KID_like Kinesin KISc_C_terminal KISc KISc KISc_KIF4 no original description	ATP binding microtubule motor family protein	2.32	0.13	0.09	0.12
K1	GRMZM2G071790	cell.organisation	highly similar to ( 868) AT5G12250 | Symbols: TUB6 | TUB6 (BETA-6 TUBULIN); structural constituent of cytoskeleton | chr5:3961317-3962971 REVERSEhighly similar to ( 878) TBB6_MAIZE Tubulin beta-6 chain (Beta-6 tubulin) - Zea mays (Maize)highly similar to ( 878) loc_os01g59150 12001.m42736 protein tubulin beta-4 chain, putative, expressedbeta_tubulin COG5023 Tubulin_FtsZ alpha_tubulin gamma_tubuli…	beta-6 tubulin	1308.51	603.6	232.26	59.32
K1	GRMZM2G172932	cell.organisation	highly similar to ( 849) AT5G12250 | Symbols: TUB6 | TUB6 (BETA-6 TUBULIN); structural constituent of cytoskeleton | chr5:3961317-3962971 REVERSEhighly similar to ( 858) TBB6_MAIZE Tubulin beta-6 chain (Beta-6 tubulin) - Zea mays (Maize)highly similar to ( 858) loc_os01g59150 12001.m42736 protein tubulin beta-4 chain, putative, expressedbeta_tubulin COG5023 Tubulin_FtsZ alpha_tubulin gamma_tubuli…	beta-6 tubulin	172.09	38.25	16.87	5.54
K1	GRMZM2G042636	cell.organisation	highly similar to ( 872) AT5G12250 | Symbols: TUB6 | TUB6 (BETA-6 TUBULIN); structural constituent of cytoskeleton | chr5:3961317-3962971 REVERSEhighly similar to ( 881) TBB1_ORYSA Tubulin beta-1 chain (Beta-1 tubulin) - Oryza sativa (Rice)highly similar to ( 881) loc_os01g18050 12001.m08347 protein tubulin beta-1 chain, putative, expressedbeta_tubulin COG5023 Tubulin_FtsZ alpha_tubulin gamma_tub…	beta-6 tubulin	80.42	36.08	9.11	9.57
K1	GRMZM2G138920	cell.organisation	moderately similar to ( 319) AT5G12250 | Symbols: TUB6 | TUB6 (BETA-6 TUBULIN); structural constituent of cytoskeleton | chr5:3961317-3962971 REVERSEmoderately similar to ( 322) TBB8_MAIZE Tubulin beta-8 chain (Beta-8 tubulin) - Zea mays (Maize)moderately similar to ( 322) loc_os01g59150 12001.m42736 protein tubulin beta-4 chain, putative, expressedbeta_tubulin COG5023 alpha_tubulin Tubulin_C Tub…	beta-6 tubulin	12.51	9.15	2.43	0.52
K1	GRMZM2G005516	cell.organisation	highly similar to ( 507) AT5G12250 | Symbols: TUB6 | TUB6 (BETA-6 TUBULIN); structural constituent of cytoskeleton | chr5:3961317-3962971 REVERSEhighly similar to ( 511) TBB6_ORYSA Tubulin beta-6 chain (Beta-6 tubulin) - Oryza sativa (Rice)highly similar to ( 511) loc_os05g34170 12005.m07648 protein tubulin beta-6 chain, putative, expressedbeta_tubulin COG5023 alpha_tubulin Tubulin_FtsZ Tubulin_C…	beta-6 tubulin	11.04	0.99	0.43	0.75
K1	GRMZM2G092232	cell.organisation	highly similar to ( 736) AT2G22610 | Symbols: | kinesin motor protein-related | chr2:9599550-9604626 FORWARDmoderately similar to ( 220) FLA10_CHLRE Kinesin-like protein FLA10 (Protein KHP1) - Chlamydomonas reinhardtiihighly similar to ( 708) loc_os03g02290 12003.m05771 protein ATP binding protein, putative, expressedKISc_C_terminal Kinesin KISc KISc KISc_KHC_KIF5 KISc_KIF4 KISc_KIF3 KISc_KIP3_li…	Di-glucose binding protein with Kinesin motor domain	4.36	0.16	0.29	0.16
K1	GRMZM2G176047	cell.organisation	moderately similar to ( 304) AT1G72250 | Symbols: | kinesin motor protein-related | chr1:27192902-27198118 FORWARDvery weakly similar to (98.6) FLA10_CHLRE Kinesin-like protein FLA10 (Protein KHP1) - Chlamydomonas reinhardtiimoderately similar to ( 461) loc_os12g42160 12012.m07995 protein ATP binding protein, putative, expressedKISc_C_terminal Kinesin KISc KISc KISc_KIF4 KISc_KHC_KIF5 KISc_KIF3 K…	Di-glucose binding protein with Kinesin motor domain	3.66	0	0	0
K1	GRMZM2G400223	cell.organisation	highly similar to ( 652) AT1G72250 | Symbols: | kinesin motor protein-related | chr1:27192902-27198118 FORWARDweakly similar to ( 189) FLA10_CHLRE Kinesin-like protein FLA10 (Protein KHP1) - Chlamydomonas reinhardtiinearly identical (1021) loc_os12g42160 12012.m07995 protein ATP binding protein, putative, expressedKISc_C_terminal Kinesin KISc KISc KISc_KHC_KIF5 KISc_KIF3 KISc_KIF4 KISc_KIP3_like …	Di-glucose binding protein with Kinesin motor domain	2.51	0.37	0.32	0.18
K1	GRMZM5G824964	cell.organisation	weakly similar to ( 108) AT5G67270 | Symbols: ATEB1C, EB1C, ATEB1H1 | ATEB1C (microtubule end binding protein 1); microtubule binding | chr5:26840248-26841984 REVERSEweakly similar to ( 119) loc_os04g54940 12004.m10386 protein ATEB1A, putative, expressed no original description	end binding protein 1C	9.09	1.96	1.25	0.08
K1	GRMZM2G085970	cell.organisation	highly similar to ( 599) AT5G05620 | Symbols: TUBG2, ATGCP2, GCP2 | GCP2 (GAMMA-TUBULIN COMPLEX PROTEIN 2); GTP binding / GTPase/ structural molecule | chr5:1679340-1681719 FORWARDhighly similar to ( 627) TBG2_MAIZE Tubulin gamma-2 chain (Gamma-2 tubulin) - Zea mays (Maize)highly similar to ( 622) loc_os05g06450 12005.m27549 protein tubulin gamma-2 chain, putative, expressedgamma_tubulin COG5023 …	gamma-tubulin complex protein 2	6.37	3.52	1.82	1.48
K1	GRMZM2G008093	cell.organisation	highly similar to ( 974) AT3G53760 | Symbols: | tubulin family protein | chr3:19918182-19922264 REVERSEhighly similar to ( 932) GCP4_MEDTR Gamma-tubulin complex component 4 homolog - Medicago truncatula (Barrel medic)nearly identical (1271) loc_os05g06260 12005.m05153 protein gamma-tubulin complex component 4, putative, expressedSpc97_Spc98 no original description	GAMMA-TUBULIN COMPLEX PROTEIN 4	11.26	3.33	1.86	1.87
K1	GRMZM2G462803	cell.organisation	nearly identical (2702) AT4G16340 | Symbols: SPK1 | SPK1 (SPIKE1); GTP binding / GTPase binding / guanyl-nucleotide exchange factor | chr4:9228773-9241060 REVERSEnearly identical (1783) loc_os03g21080 12003.m07515 protein guanine nucleotide exchange factor, putative, expressedDed_cyto no original description	guanyl-nucleotide exchange factors;GTPase binding;GTP binding	17.79	5.52	2.78	4.77
K1	GRMZM2G451231	cell.organisation	highly similar to ( 574) AT5G27000 | Symbols: ATK4, KATD | ATK4 (ARABIDOPSIS THALIANA KINESIN 4); ATPase/ microtubule binding / microtubule motor | chr5:9498099-9502951 FORWARDvery weakly similar to (95.9) K125_TOBAC 125 kDa kinesin-related protein - Nicotiana tabacum (Common tobacco)nearly identical (1026) loc_os12g36100 12012.m073854 protein kinesin-4, putative, expressedKISc_C_terminal KISc Ki…	kinesin 4	1.6	0.65	0.18	0.26
K1	GRMZM5G869246	cell.organisation	weakly similar to ( 161) AT4G39050 | Symbols: | kinesin-related protein (MKRP2) | chr4:18193462-18200148 FORWARDmoderately similar to ( 322) loc_os10g36880 12010.m06493 protein ATP binding protein, putative, expressed no original description	Kinesin motor family protein	42.06	21.34	9.39	8.7
K1	GRMZM2G105770	cell.organisation	nearly identical (1053) AT4G39050 | Symbols: | kinesin-related protein (MKRP2) | chr4:18193462-18200148 FORWARDmoderately similar to ( 221) FLA10_CHLRE Kinesin-like protein FLA10 (Protein KHP1) - Chlamydomonas reinhardtiinearly identical (1414) loc_os10g36880 12010.m06493 protein ATP binding protein, putative, expressedKISc_CENP_E Kinesin KISc KISc KISc_KHC_KIF5 KISc_KIF4 KISc_KIP3_like KISc_KIF3…	Kinesin motor family protein	14.72	12.49	5.29	1.52
K1	GRMZM2G410831	cell.organisation	weakly similar to ( 155) AT2G21380 | Symbols: | kinesin motor protein-related | chr2:9141833-9148883 FORWARDmoderately similar to ( 306) loc_os04g35510 12004.m78936 protein CENP-E-like kinetochore protein, putative, expressed no original description	Kinesin motor family protein	6	1.69	1.36	0.49
K1	GRMZM2G423861	cell.organisation	nearly identical (1603) AT5G65930 | Symbols: ZWI, PKCBP, KCBP | ZWI (ZWICHEL); calmodulin binding / microtubule motor | chr5:26370369-26376394 REVERSEmoderately similar to ( 202) FLA10_CHLRE Kinesin-like protein FLA10 (Protein KHP1) - Chlamydomonas reinhardtiinearly identical (2057) loc_os04g57140 12004.m10599 protein kinesin-like calmodulin binding protein, putative, expressedKISc_C_terminal KIS…	kinesin-like calmodulin-binding protein (ZWICHEL)	7.56	7.29	1.95	2.11
K1	GRMZM2G101874	cell.organisation	highly similar to ( 603) AT5G55230 | Symbols: ATMAP65-1, MAP65-1 | ATMAP65-1 (MICROTUBULE-ASSOCIATED PROTEINS 65-1); microtubule binding | chr5:22402716-22405182 FORWARDhighly similar to ( 878) loc_os06g20370 12006.m06694 protein microtubule-associated protein MAP65-1a, putative, expressedMAP65_ASE1 no original description	microtubule-associated proteins 65-1	32.16	6.42	2.87	3.42
K1	GRMZM2G017525	cell.organisation	moderately similar to ( 359) AT1G68060 | Symbols: ATMAP70-1 | ATMAP70-1 (microtubule-associated proteins 70-1); microtubule binding | chr1:25511392-25514226 REVERSEmoderately similar to ( 456) loc_os12g44340 12012.m08205 protein ATMAP70-2, putative, expressedMyosin_HC-like no original description	microtubule-associated proteins 70-1	85.41	35.43	22.29	19.84
K1	GRMZM5G832989	cell.organisation	highly similar to ( 562) AT1G24764 | Symbols: ATMAP70-2 | ATMAP70-2 (microtubule-associated proteins 70-2); microtubule binding | chr1:8760001-8763256 REVERSEhighly similar to ( 686) loc_os02g50320 12002.m10066 protein ATMAP70-3, putative, expressedMyosin_HC-like no original description	microtubule-associated proteins 70-2	13.43	4.29	2.12	1.91
K1	GRMZM2G039325	cell.organisation	highly similar to ( 546) AT1G24764 | Symbols: ATMAP70-2 | ATMAP70-2 (microtubule-associated proteins 70-2); microtubule binding | chr1:8760001-8763256 REVERSEhighly similar to ( 678) loc_os06g14080 12006.m06123 protein ATMAP70-4, putative, expressedMyosin_HC-like no original description	microtubule-associated proteins 70-2	12.96	7.57	4.61	5.86
K1	GRMZM2G139583	cell.organisation	nearly identical (1535) AT3G19960 | Symbols: ATM1 | ATM1 (ARABIDOPSIS THALIANA MYOSIN 1); motor | chr3:6949787-6956736 FORWARDnearly identical (1808) loc_os10g34710 12010.m06298 protein myosin-2 heavy chain, non muscle, putative, expressedMYSc_type_VIII MYSc MYSc COG5022 MYSc_type_II MYSc_type_XI Myosin_head MYSc_type_V MYSc_type_I MYSc_type_VII MYSc_type_XV MYSc_type_IX MYSc_type_VI MYSc_type_II…	myosin 1	17.14	4.08	3.31	1.8
K1	GRMZM2G007885	cell.organisation	moderately similar to ( 264) AT4G31340 | Symbols: | myosin heavy chain-related | chr4:15205662-15208895 FORWARDmoderately similar to ( 412) loc_os09g32250 12009.m22149 protein expressed protein no original description	myosin heavy chain-related	11.13	0.94	0.08	0.45
K1	GRMZM2G099967	cell.organisation	moderately similar to ( 221) loc_os06g17570 12006.m06469 protein embryogenesis transmembrane protein, putative, expressed no original description	NA	23.64	2.17	1.83	0.2
K1	GRMZM5G840487	cell.organisation	moderately similar to ( 295) loc_os01g61760 12001.m97555 protein expressed protein no original description	NA	13.35	6.91	5.16	1.29
K1	GRMZM2G313448	cell.organisation	moderately similar to ( 266) loc_os05g03120 12005.m27530 protein myosin heavy chain-like protein, putative, expressed no original description	NA	5.27	0.4	0.3	0.06
K1	GRMZM2G144415	cell.organisation	weakly similar to ( 122) loc_os08g08230 12008.m04958 protein kinesin-like protein, putative, expressed no original description	NA	2.91	0	0.09	0
K1	GRMZM5G820912	cell.organisation	weakly similar to ( 134) loc_os01g14090 12001.m08015 protein kinesin-4, putative, expressed no original description	NA	2.41	0	0	0
K1	GRMZM2G121418	cell.organisation	highly similar to ( 509) loc_os06g18990 12006.m06562 protein cadmium tolerance factor, putative, expressed no original description	NA	1.68	0.25	0.04	0.09
K1	GRMZM2G471186	cell.organisation	moderately similar to ( 343) AT3G23670 | Symbols: PAKRP1L, KINESIN-12B | KINESIN-12B; microtubule motor/ plus-end-directed microtubule motor | chr3:8519290-8525055 FORWARDweakly similar to ( 156) FLA10_CHLRE Kinesin-like protein FLA10 (Protein KHP1) - Chlamydomonas reinhardtiimoderately similar to ( 342) loc_os02g28850 12002.m08029 protein kinesin-like protein, putative, expressedKISc_KLP2_like K…	phragmoplast-associated kinesin-related protein, putative	2.43	0	0.16	0
K1	GRMZM2G178650	cell.organisation	moderately similar to ( 479) AT2G26770 | Symbols: | plectin-related | chr2:11404257-11407743 REVERSEhighly similar to ( 777) loc_os03g24940 12003.m34867 protein expressed protein no original description	plectin-related	36.14	18.58	11.39	8.4
K1	GRMZM2G043346	cell.organisation	moderately similar to ( 343) AT2G26770 | Symbols: | plectin-related | chr2:11404257-11407743 REVERSEhighly similar to ( 570) loc_os03g24940 12003.m34867 protein expressed protein no original description	plectin-related	18.57	4.99	2.99	1.57
K1	GRMZM2G320689	cell.organisation	very weakly similar to (87.8) AT2G36200 | Symbols: | kinesin motor protein-related | chr2:15179739-15185189 REVERSEvery weakly similar to (97.1) K125_TOBAC 125 kDa kinesin-related protein - Nicotiana tabacum (Common tobacco)weakly similar to ( 129) loc_os08g44420 12008.m08415 protein kinesin-related protein, putative, expressed no original description	P-loop containing nucleoside triphosphate hydrolases superfamily protein	5.97	0.06	0.21	0.03
K1	GRMZM2G026218	cell.organisation	weakly similar to ( 164) AT5G47820 | Symbols: FRA1 | FRA1 (FRAGILE FIBER 1); microtubule motor | chr5:19366505-19372229 FORWARDweakly similar to ( 196) loc_os09g02650 12009.m03637 protein chromosome-associated kinesin KLP1, putative, expressedKISc_KIF4 KISc no original description	P-loop containing nucleoside triphosphate hydrolases superfamily protein	53.24	36.54	17.93	17.65
K1	GRMZM2G117401	cell.organisation	highly similar to ( 782) AT3G16630 | Symbols: ATKINESIN-13A, KINESIN-13A | KINESIN-13A; ATP binding / microtubule motor | chr3:5662660-5667261 REVERSEweakly similar to ( 152) FLA10_CHLRE Kinesin-like protein FLA10 (Protein KHP1) - Chlamydomonas reinhardtiinearly identical (1006) loc_os05g06280 12005.m27706 protein ATP binding protein, putative, expressedKISc_KIF2_like Kinesin KISc KISc KISc_KIP3_…	P-loop containing nucleoside triphosphate hydrolases superfamily protein	24.31	12.1	4.83	5.77
K1	GRMZM2G024576	cell.organisation	highly similar to ( 979) AT3G45850 | Symbols: | kinesin motor protein-related | chr3:16855814-16860950 REVERSEhighly similar to ( 741) K125_TOBAC 125 kDa kinesin-related protein - Nicotiana tabacum (Common tobacco)nearly identical (1305) loc_os05g02670 12005.m083602 protein kinesin-related protein, putative, expressedKISc_BimC_Eg5 Kinesin KISc KISc KISc_KIF3 KISc_KIF4 KISc_C_terminal KISc_KHC_KIF…	P-loop containing nucleoside triphosphate hydrolases superfamily protein	21.73	6.62	3.27	1.82
K1	GRMZM2G385925	cell.organisation	highly similar to ( 797) AT3G12020 | Symbols: | kinesin motor protein-related | chr3:3827016-3834146 FORWARDmoderately similar to ( 237) FLA10_CHLRE Kinesin-like protein FLA10 (Protein KHP1) - Chlamydomonas reinhardtiinearly identical (1132) loc_os02g53520 12002.m10381 protein ATP binding protein, putative, expressedKISc_CENP_E Kinesin KISc KISc KISc_KHC_KIF5 KISc_KIF3 KISc_KIF4 KISc_KIP3_like KI…	P-loop containing nucleoside triphosphate hydrolases superfamily protein	20.29	10.09	4.41	4.41
K1	GRMZM5G837018	cell.organisation	highly similar to ( 729) AT3G49650 | Symbols: | kinesin motor protein-related | chr3:18405260-18409402 REVERSEweakly similar to ( 170) FLA10_CHLRE Kinesin-like protein FLA10 (Protein KHP1) - Chlamydomonas reinhardtiihighly similar to ( 981) loc_os03g56260 12003.m10535 protein chromosome-associated kinesin KIF4A, putative, expressedKISc_KIP3_like Kinesin KISc KISc KISc_KIF4 KISc_CENP_E KISc_C_term…	P-loop containing nucleoside triphosphate hydrolases superfamily protein	7.9	2.81	1.13	0.54
K1	GRMZM2G150984	cell.organisation	highly similar to ( 566) AT4G14330 | Symbols: | phragmoplast-associated kinesin-related protein 2 (PAKRP2) | chr4:8244228-8247286 FORWARDweakly similar to ( 109) K125_TOBAC 125 kDa kinesin-related protein - Nicotiana tabacum (Common tobacco)nearly identical (1081) loc_os02g56540 12002.m10676 protein kinesin-like protein KIF3A, putative, expressedKISc KISc Kinesin KISc_C_terminal KISc_BimC_Eg5 KIS…	P-loop containing nucleoside triphosphate hydrolases superfamily protein	4.5	0.17	0.26	0.03
K1	GRMZM2G124883	cell.organisation	highly similar to ( 645) AT1G63640 | Symbols: | kinesin motor protein-related | chr1:23589234-23595139 REVERSEmoderately similar to ( 206) FLA10_CHLRE Kinesin-like protein FLA10 (Protein KHP1) - Chlamydomonas reinhardtiihighly similar to ( 979) loc_os01g54080 12001.m11572 protein ATP binding protein, putative, expressedKISc_C_terminal KISc Kinesin KISc KISc_KIF3 KISc_KHC_KIF5 KISc_KIP3_like KISc_…	P-loop nucleoside triphosphate hydrolases superfamily protein with CH (Calponin Homology) domain	9.71	3.36	1.46	0.4
K1	GRMZM2G122965	cell.organisation	highly similar to ( 595) AT2G47500 | Symbols: | ATP binding / microtubule motor | chr2:19493247-19497882 FORWARDvery weakly similar to (96.7) K125_TOBAC 125 kDa kinesin-related protein - Nicotiana tabacum (Common tobacco)highly similar to ( 813) loc_os03g18980 12003.m07316 protein kinesin-4, putative, expressedKISc_C_terminal KISc KISc Kinesin KISc_KIF4 KISc_KIP3_like KISc_BimC_Eg5 KISc_KHC_KIF5 …	P-loop nucleoside triphosphate hydrolases superfamily protein with CH (Calponin Homology) domain	8.65	2.32	0.66	0.54
K1	GRMZM2G323622	cell.organisation	highly similar to ( 654) AT1G63640 | Symbols: | kinesin motor protein-related | chr1:23589234-23595139 REVERSEmoderately similar to ( 202) FLA10_CHLRE Kinesin-like protein FLA10 (Protein KHP1) - Chlamydomonas reinhardtiihighly similar to ( 972) loc_os01g54080 12001.m11572 protein ATP binding protein, putative, expressedKISc_C_terminal KISc Kinesin KISc KISc_KIF3 KISc_KHC_KIF5 KISc_KIP3_like KISc_…	P-loop nucleoside triphosphate hydrolases superfamily protein with CH (Calponin Homology) domain	7.78	3.17	1.29	0.43
K1	GRMZM5G845682	cell.organisation	moderately similar to ( 292) AT1G63640 | Symbols: | kinesin motor protein-related | chr1:23589234-23595139 REVERSEweakly similar to ( 120) FLA10_CHLRE Kinesin-like protein FLA10 (Protein KHP1) - Chlamydomonas reinhardtiimoderately similar to ( 365) loc_os01g54080 12001.m11572 protein ATP binding protein, putative, expressedKISc_C_terminal Kinesin KISc KISc KISc_KHC_KIF5 KISc_KIF3 KISc_KIP3_like K…	P-loop nucleoside triphosphate hydrolases superfamily protein with CH (Calponin Homology) domain	3.28	0.86	0.58	0.35
K1	GRMZM2G006341	cell.organisation	moderately similar to ( 352) AT2G47500 | Symbols: | ATP binding / microtubule motor | chr2:19493247-19497882 FORWARDvery weakly similar to (90.1) K125_TOBAC 125 kDa kinesin-related protein - Nicotiana tabacum (Common tobacco)moderately similar to ( 436) loc_os03g18980 12003.m07316 protein kinesin-4, putative, expressedKISc_C_terminal KISc Kinesin KISc KISc_KIF4 KISc_KIP3_like KISc_BimC_Eg5 KISc_K…	P-loop nucleoside triphosphate hydrolases superfamily protein with CH (Calponin Homology) domain	2.05	1.38	0.27	0.34
K1	GRMZM5G887077	cell.organisation	highly similar to ( 620) AT3G10310 | Symbols: | ATP binding / microtubule motor | chr3:3190208-3195005 FORWARDweakly similar to ( 196) K125_TOBAC 125 kDa kinesin-related protein - Nicotiana tabacum (Common tobacco)highly similar to ( 559) loc_os12g36100 12012.m073854 protein kinesin-4, putative, expressedKISc_C_terminal KISc Kinesin KISc KISc_KHC_KIF5 KISc_KIF4 KISc_KIP3_like KISc_KIF3 KISc_CENP_…	P-loop nucleoside triphosphate hydrolases superfamily protein with CH (Calponin Homology) domain	1.05	0.05	0	0.02
K1	GRMZM2G069687	cell.organisation	moderately similar to ( 204) AT2G38440 | Symbols: ITB1, SCAR2, DIS3, WAVE4, ATSCAR2 | SCAR2 (SCAR HOMOLOG 2) | chr2:16095550-16100851 FORWARDnearly identical (1202) SCRL2_ORYSA SCAR-like protein 2 - Oryza sativa (Rice)nearly identical (1202) loc_os01g11040 12001.m07724 protein SCAR-like protein 2, putative, expressed no original description	SCAR homolog 2	26.44	13.49	7.24	7.49
K1	GRMZM2G056750	cell.organisation	very weakly similar to (80.1) AT2G38440 | Symbols: ITB1, SCAR2, DIS3, WAVE4, ATSCAR2 | SCAR2 (SCAR HOMOLOG 2) | chr2:16095550-16100851 FORWARD no original description	SCAR homolog 2	2.74	1.59	0.28	0.11
K1	GRMZM2G071518	cell.organisation	highly similar to ( 834) AT5G17410 | Symbols: | tubulin family protein | chr5:5730651-5736415 FORWARDnearly identical (1100) loc_os04g42330 12004.m35369 protein gamma-tubulin complex component 2, putative, expressedSpc97_Spc98 no original description	Spc97 / Spc98 family of spindle pole body (SBP) component	16.77	3.95	3.42	3.38
K1	GRMZM2G060947	cell.organisation	highly similar to ( 698) AT3G27960 | Symbols: | kinesin light chain-related | chr3:10380513-10382593 REVERSEnearly identical (1100) loc_os02g47880 12002.m100334 protein kinesin light chain, putative, expressed no original description	Tetratricopeptide repeat (TPR)-like superfamily protein	45.07	34.69	17.12	12.02
K1	GRMZM2G147377	cell.organisation	highly similar to ( 598) AT3G27960 | Symbols: | kinesin light chain-related | chr3:10380513-10382593 REVERSEhighly similar to ( 974) loc_os02g47880 12002.m100334 protein kinesin light chain, putative, expressed no original description	Tetratricopeptide repeat (TPR)-like superfamily protein	13.81	6.46	4.52	5.4
K1	GRMZM2G113174	cell.organisation	highly similar to ( 656) AT5G18410 | Symbols: PIR, KLK, PIR121, SRA1, PIRP | PIR121; transcription activator | chr5:6098593-6104783 REVERSEhighly similar to ( 921) loc_os03g05020 12003.m06027 protein protein PIR, putative, expressedFragX_IP no original description	transcription activators	34.59	13.78	7.27	5.41
K1	GRMZM2G103599	cell.organisation	moderately similar to ( 299) AT5G18410 | Symbols: PIR, KLK, PIR121, SRA1, PIRP | PIR121; transcription activator | chr5:6098593-6104783 REVERSEmoderately similar to ( 326) loc_os03g05020 12003.m06027 protein protein PIR, putative, expressedFragX_IP no original description	transcription activators	28.2	12.04	3.99	3.43
K1	GRMZM2G170567	cell.organisation	highly similar to ( 814) AT5G18410 | Symbols: PIR, KLK, PIR121, SRA1, PIRP | PIR121; transcription activator | chr5:6098593-6104783 REVERSEhighly similar to ( 724) loc_os03g05020 12003.m06027 protein protein PIR, putative, expressedFragX_IP no original description	transcription activators	22.56	11.11	4.27	2.99
K1	GRMZM2G076034	cell.organisation	moderately similar to ( 322) AT3G51930 | Symbols: | transducin family protein / WD-40 repeat family protein | chr3:19271672-19272919 FORWARDmoderately similar to ( 444) loc_os01g71780 12001.m13217 protein nucleotide binding protein, putative, expressedWD40 COG2319 no original description	Transducin/WD40 repeat-like superfamily protein	2.2	0.42	0	0.18
K1	GRMZM2G083243	cell.organisation	highly similar to ( 829) AT5G19780 | Symbols: TUA5 | TUA5; structural constituent of cytoskeleton | chr5:6687212-6688926 FORWARDhighly similar to ( 843) TBA6_MAIZE Tubulin alpha-6 chain (Alpha-6 tubulin) - Zea mays (Maize)highly similar to ( 840) loc_os07g38730 12007.m08118 protein tubulin alpha-1 chain, putative, expressedalpha_tubulin COG5023 beta_tubulin Tubulin_FtsZ gamma_tubulin epsilon_tubu…	tubulin alpha-5	543.52	172.35	155.92	67.56
K1	GRMZM2G099167	cell.organisation	highly similar to ( 824) AT5G19780 | Symbols: TUA5 | TUA5; structural constituent of cytoskeleton | chr5:6687212-6688926 FORWARDhighly similar to ( 843) TBA5_MAIZE Tubulin alpha-5 chain (Alpha-5 tubulin) - Zea mays (Maize)highly similar to ( 835) loc_os07g38730 12007.m08118 protein tubulin alpha-1 chain, putative, expressedalpha_tubulin COG5023 beta_tubulin Tubulin_FtsZ gamma_tubulin epsilon_tubu…	tubulin alpha-5	498.31	187.34	168.15	73.8
K1	GRMZM2G066191	cell.organisation	highly similar to ( 812) AT5G23860 | Symbols: TUB8 | TUB8; structural constituent of cytoskeleton | chr5:8042962-8044528 FORWARDhighly similar to ( 863) TBB4_MAIZE Tubulin beta-4 chain (Beta-4 tubulin) - Zea mays (Maize)highly similar to ( 827) loc_os03g45920 12003.m09615 protein tubulin beta-8 chain, putative, expressedbeta_tubulin COG5023 Tubulin_FtsZ alpha_tubulin gamma_tubulin epsilon_tubulin…	tubulin beta 8	234.51	73.28	32.65	27.17
K1	AC234515.1_FG003	cell.organisation	highly similar to ( 836) AT5G23860 | Symbols: TUB8 | TUB8; structural constituent of cytoskeleton | chr5:8042962-8044528 FORWARDhighly similar to ( 855) TBB3_ORYSA Tubulin beta-3 chain (Beta-3 tubulin) - Oryza sativa (Rice)highly similar to ( 855) loc_os06g46000 12006.m31916 protein tubulin beta-3 chain, putative, expressedbeta_tubulin COG5023 Tubulin_FtsZ alpha_tubulin gamma_tubulin epsilon_tubu…	tubulin beta 8	181.38	50.01	13.65	7.17
K1	GRMZM2G043822	cell.organisation	highly similar to ( 856) AT5G62700 | Symbols: TUB3 | TUB3; GTP binding / GTPase/ structural molecule | chr5:25184501-25186426 FORWARDhighly similar to ( 882) TBB7_MAIZE Tubulin beta-7 chain (Beta-7 tubulin) - Zea mays (Maize)highly similar to ( 879) loc_os06g46000 12006.m31916 protein tubulin beta-3 chain, putative, expressedbeta_tubulin COG5023 Tubulin_FtsZ alpha_tubulin gamma_tubulin epsilon_tu…	tubulin beta chain 3	349.98	87.87	66.78	80.55
K1	GRMZM2G026962	cell.organisation	highly similar to ( 532) AT3G57890 | Symbols: | tubulin-specific chaperone C-related | chr3:21438271-21441695 FORWARDhighly similar to ( 729) loc_os06g41110 12006.m08646 protein expressed proteinTBCC no original description	Tubulin binding cofactor C domain-containing protein	24.68	13.66	11.43	12.01
K1	GRMZM2G153292	cell.organisation	very weakly similar to (97.8) AT4G14960 | Symbols: TUA6 | TUA6; structural constituent of cytoskeleton | chr4:8548769-8550319 REVERSEvery weakly similar to ( 100) TBA2_MAIZE Tubulin alpha-2 chain (Alpha-2 tubulin) - Zea mays (Maize)very weakly similar to (97.8) loc_os11g14220 12011.m28666 protein tubulin alpha-3 chain, putative, expressedalpha_tubulin no original description	Tubulin/FtsZ family protein	3780.97	2469.52	1003.88	171.05
K1	GRMZM2G047310	cell.organisation	nearly identical (1101) AT2G41740 | Symbols: VLN2, ATVLN2 | VLN2 (VILLIN 2); actin binding | chr2:17410962-17416878 REVERSEnearly identical (1302) loc_os03g24220 12003.m34866 protein villin-3, putative, expressedGEL no original description	villin 2	124.21	39.87	29.67	30.34
K1	GRMZM2G081322	cell.organisation	highly similar to ( 997) AT2G41740 | Symbols: VLN2, ATVLN2 | VLN2 (VILLIN 2); actin binding | chr2:17410962-17416878 REVERSEnearly identical (1368) loc_os03g24220 12003.m34866 protein villin-3, putative, expressedGEL no original description	villin 2	13.17	5.06	1.36	1.4
K1	GRMZM2G127115	cell.organisation	highly similar to ( 733) AT2G29890 | Symbols: VLN1, ATVLN1 | VLN1 (VILLIN-LIKE 1); actin binding / actin filament binding | chr2:12744597-12749474 FORWARDnearly identical (1219) loc_os05g06110 12005.m05138 protein villin-1, putative, expressed no original description	villin-like 1	5.86	5.32	2.28	1.42
K1	GRMZM2G121176	cell.organisation	very weakly similar to (92.0) AT1G54460 | Symbols: | FUNCTIONS IN: molecular_function unknown; INVOLVED IN: biological_process unknown; LOCATED IN: cellular_component unknown; EXPRESSED IN: 24 plant structures; EXPRESSED DURING: 15 growth stages; CONTAINS InterPro DOMAIN/s: Targeting for Xklp2 (InterPro:IPR009675); BEST Arabidopsis thaliana protein match is: WDL1 (TAIR:AT3G04630.3); Has 393 Blast…	WVD2-like 1	16.05	6.9	6.71	4.44
K1	GRMZM2G057576	cell.vesicle transport	nearly identical (2992) AT3G11130 | Symbols: | clathrin heavy chain, putative | chr3:3482575-3491667 REVERSEnearly identical (3165) loc_os11g01380 12011.m04343 protein clathrin heavy chain, putative, expressedCLH Clathrin no original description	Clathrin, heavy chain	61.72	11.74	7.72	11.71
K1	GRMZM2G141587	cell.vesicle transport	nearly identical (1531) AT1G52360 | Symbols: | coatomer protein complex, subunit beta 2 (beta prime), putative | chr1:19499282-19505397 FORWARDvery weakly similar to (94.0) GBB_MAIZE Guanine nucleotide-binding protein subunit beta - Zea mays (Maize)nearly identical (1678) loc_os02g11830 12002.m100140 protein coatomer subunit beta, putative, expressedCoatomer_WDAD WD40 COG2319 no original descript…	Coatomer, beta' subunit	33.75	11.69	9.16	8.37
K1	GRMZM2G067313	cell.vesicle transport	moderately similar to ( 358) AT4G31540 | Symbols: ATEXO70G1 | ATEXO70G1 (exocyst subunit EXO70 family protein G1); protein binding | chr4:15284739-15286802 REVERSEmoderately similar to ( 481) loc_os02g05620 12002.m05910 protein protein binding protein, putative, expressedExo70 no original description	exocyst subunit exo70 family protein G1	3.23	0.77	0.96	0.2
K1	GRMZM2G000718	cell.vesicle transport	moderately similar to ( 314) AT1G48240 | Symbols: ATNPSN12, NPSN12 | ATNPSN12; protein transporter | chr1:17809223-17811656 REVERSEmoderately similar to ( 380) loc_os07g44350 12007.m08656 protein novel plant SNARE 11, putative, expressed no original description	novel plant snare 12	147.28	36.23	12.55	25.63
K1	GRMZM2G057251	cell.vesicle transport	very weakly similar to (98.2) loc_os05g48020 12005.m08873 protein syntaxin 72, putative, expressed no original description	NA	106.76	46.42	25.83	31.35
K1	GRMZM2G105863	cell.vesicle transport	very weakly similar to (81.3) AT1G17140 | Symbols: | tropomyosin-related | chr1:5856740-5857861 REVERSEweakly similar to ( 180) loc_os01g55280 12001.m11687 protein expressed protein no original description	interactor of constitutive active rops 1	69.76	8.68	6.64	2.84
K1	GRMZM2G143354	cell.vesicle transport	highly similar to ( 653) AT5G05010 | Symbols: | clathrin adaptor complexes medium subunit-related | chr5:1477137-1479872 FORWARDhighly similar to ( 794) COPD_ORYSA Coatomer subunit delta (Delta-coat protein) (Delta-COP) (Archain) - Oryza sativa (Rice)highly similar to ( 911) loc_os05g24601 12005.m83866 protein coatomer subunit delta, putative, expressedAdap_comp_sub no original description	clathrin adaptor complexes medium subunit family protein	59.37	27.34	21.6	23.31
K1	GRMZM2G378906	cell.vesicle transport	nearly identical (1386) AT4G31480 | Symbols: | coatomer beta subunit, putative / beta-coat protein, putative / beta-COP, putative | chr4:15264076-15267384 FORWARDnearly identical (1644) loc_os01g17430 12001.m08334 protein coatomer subunit beta, putative, expressedCoatamer_beta_C Adaptin_N COG5096 no original description	Coatomer, beta subunit	51.99	18.14	13.46	16.19
K1	GRMZM2G011101	cell.vesicle transport	nearly identical (1383) AT4G31480 | Symbols: | coatomer beta subunit, putative / beta-coat protein, putative / beta-COP, putative | chr4:15264076-15267384 FORWARDnearly identical (1656) loc_os01g17430 12001.m08334 protein coatomer subunit beta, putative, expressedCoatamer_beta_C Adaptin_N COG5096 no original description	Coatomer, beta subunit	43.2	15.5	11.35	14.59
K1	GRMZM2G178618	cell.vesicle transport	nearly identical (1358) AT4G34450 | Symbols: | coatomer gamma-2 subunit, putative / gamma-2 coat protein, putative / gamma-2 COP, putative | chr4:16471956-16476795 FORWARDnearly identical (1553) loc_os07g10150 12007.m05470 protein coatomer subunit gamma, putative, expressedSEC21 Adaptin_N Gamma-COP no original description	coatomer gamma-2 subunit, putative / gamma-2 coat protein, putative / gamma-2 COP, putative	39.42	14.38	9.75	13.7
K1	GRMZM2G330772	cell.vesicle transport	moderately similar to ( 275) AT3G03800 | Symbols: SYP131, ATSYP131 | SYP131 (SYNTAXIN OF PLANTS 131); SNAP receptor | chr3:969314-971460 FORWARDmoderately similar to ( 398) loc_os07g07000 12007.m05160 protein syntaxin 132, putative, expressedSynN no original description	syntaxin of plants 131	32.21	16.19	9.4	12.93
K1	GRMZM2G044527	cell.vesicle transport	moderately similar to ( 294) AT5G08080 | Symbols: SYP132, ATSYP132 | SYP132 (SYNTAXIN OF PLANTS 132); SNAP receptor | chr5:2588532-2590488 FORWARDmoderately similar to ( 434) loc_os07g07000 12007.m05160 protein syntaxin 132, putative, expressedSynN COG5074 no original description	syntaxin of plants 132	30.35	15.81	7.78	11.83
K1	GRMZM2G036034	cell.vesicle transport	nearly identical (1333) AT4G34450 | Symbols: | coatomer gamma-2 subunit, putative / gamma-2 coat protein, putative / gamma-2 COP, putative | chr4:16471956-16476795 FORWARDnearly identical (1546) loc_os07g10150 12007.m05470 protein coatomer subunit gamma, putative, expressedSEC21 Adaptin_N Gamma-COP no original description	coatomer gamma-2 subunit, putative / gamma-2 coat protein, putative / gamma-2 COP, putative	29.48	11.21	8.5	10.86
K1	GRMZM2G124886	cell.vesicle transport	nearly identical (1544) AT1G79990 | Symbols: | protein binding / structural molecule | chr1:30085910-30091949 FORWARDvery weakly similar to (94.0) GBB_MAIZE Guanine nucleotide-binding protein subunit beta - Zea mays (Maize)nearly identical (1681) loc_os02g11830 12002.m100140 protein coatomer subunit beta, putative, expressedCoatomer_WDAD WD40 COG2319 no original description	structural molecules	29.3	10.41	9.84	10.15
K1	GRMZM2G039419	cell.vesicle transport	highly similar to ( 782) AT1G67930 | Symbols: | Golgi transport complex protein-related | chr1:25474218-25477332 REVERSEnearly identical (1037) loc_os05g31490 12005.m07383 protein expressed protein no original description	Golgi transport complex protein-related	22.17	5.11	3.56	5.09
K1	GRMZM2G150257	cell.vesicle transport	moderately similar to ( 317) AT1G79830 | Symbols: GC5 | GC5 (golgin candidate 5); protein binding | chr1:30028110-30033508 REVERSEmoderately similar to ( 471) loc_os05g48620 12005.m08933 protein tropomyosin, putative, expressed no original description	golgin candidate 5	15.33	7.87	3.85	6.01
K1	GRMZM2G179459	cell.vesicle transport	moderately similar to ( 327) AT4G18060 | Symbols: | clathrin binding | chr4:10027668-10029662 REVERSEmoderately similar to ( 453) loc_os07g32460 12007.m07511 protein clathrin binding protein, putative, expressed no original description	SH3 domain-containing protein	14.17	4.26	2.72	3.48
K1	AC205677.3_FG001	cell.vesicle transport	highly similar to ( 922) AT3G55480 | Symbols: | adaptin family protein | chr3:20566372-20571171 REVERSEnearly identical (1560) loc_os01g74180 12001.m13445 protein AP3-complex beta-3A adaptin subunit, putative, expressedAdaptin_N COG5096 no original description	protein affected traf&#64257;cking 2	14.14	8.35	5.55	6.53
K1	GRMZM2G054210	cell.vesicle transport	nearly identical (1093) AT1G60070 | Symbols: | binding / clathrin binding / protein binding / protein transporter | chr1:22142944-22149296 REVERSEnearly identical (1343) loc_os06g07090 12006.m091619 protein AP-1 complex subunit gamma-1, expressedAdaptin_N Alpha_adaptinC2 no original description	Adaptor protein complex AP-1, gamma subunit	12.48	3.57	2.99	3.06
K1	GRMZM2G325285	cell.vesicle transport	highly similar to ( 510) AT3G08530 | Symbols: | clathrin heavy chain, putative | chr3:2587171-2595411 REVERSEvery weakly similar to (98.6) SMT1_ORYSA Cycloartenol-C-24-methyltransferase 1 (EC 2.1.1.41) (24-sterol C-methyltransferase 1) (Sterol C-methyltransferase 1) - Oryza sativa (Rice)highly similar to ( 541) loc_os12g01390 12012.m04143 protein clathrin heavy chain, putative, expressedClathrin …	Clathrin, heavy chain	11.7	3.64	3.17	3.37
K1	GRMZM2G000645	cell.vesicle transport	nearly identical (1537) AT3G15980 | Symbols: | coatomer protein complex, subunit beta 2 (beta prime), putative | chr3:5412015-5418313 REVERSEvery weakly similar to (89.7) PF20_CHLRE Flagellar WD repeat protein PF20 - Chlamydomonas reinhardtiinearly identical (1729) loc_os06g05180 12006.m71402 protein coatomer subunit beta, putative, expressedCoatomer_WDAD WD40 COG2319 no original description	Coatomer, beta' subunit	10.63	2.43	1.48	1.88
K1	GRMZM2G591258	cell.vesicle transport	weakly similar to ( 152) AT3G11130 | Symbols: | clathrin heavy chain, putative | chr3:3482575-3491667 REVERSEweakly similar to ( 164) loc_os12g01390 12012.m04143 protein clathrin heavy chain, putative, expressed no original description	Clathrin, heavy chain	8.62	2.81	1.95	2.41
K1	GRMZM2G011315	cell.vesicle transport	moderately similar to ( 321) AT1G21380 | Symbols: | VHS domain-containing protein / GAT domain-containing protein | chr1:7485806-7488032 REVERSEhighly similar to ( 655) loc_os11g09329 12011.m079960 protein VHS and GAT domain protein, putative, expressedVHS VHS VHS_Hrs_Vps27p VHS VHS_Tom1 VHS_STAM VHS_ENTH_ANTH GAT no original description	Target of Myb protein 1	8.01	1.87	2.23	1.57
K1	GRMZM2G443953	cell.vesicle transport	nearly identical (1284) AT1G79990 | Symbols: | protein binding / structural molecule | chr1:30085910-30091949 FORWARDvery weakly similar to (93.6) PF20_CHLRE Flagellar WD repeat protein PF20 - Chlamydomonas reinhardtiinearly identical (1315) loc_os06g05180 12006.m71402 protein coatomer subunit beta, putative, expressedCoatomer_WDAD WD40 COG2319 no original description	structural molecules	6.62	2.47	1.95	0.79
K1	GRMZM2G131525	cell.vesicle transport	moderately similar to ( 318) AT1G08560 | Symbols: SYP111, KN, ATSYP111 | SYP111 (SYNTAXIN OF PLANTS 111); SNAP receptor | chr1:2709778-2710710 REVERSEvery weakly similar to (84.3) PER1_ORYSA Peroxidase 1 precursor (EC 1.11.1.7) - Oryza sativa (Rice)moderately similar to ( 464) loc_os03g52650 12003.m10239 protein syntaxin-related protein KNOLLE, putative, expressedSynN secretory_peroxidase SynN CO…	syntaxin of plants 111	5.86	0.02	0	0.02
K1	GRMZM2G166032	cell.vesicle transport	highly similar to ( 630) AT4G31540 | Symbols: ATEXO70G1 | ATEXO70G1 (exocyst subunit EXO70 family protein G1); protein binding | chr4:15284739-15286802 REVERSEhighly similar to ( 905) loc_os02g05620 12002.m05910 protein protein binding protein, putative, expressedExo70 no original description	exocyst subunit exo70 family protein G1	4.61	2.79	1.76	0.42
K1	GRMZM2G005641	cell.vesicle transport	moderately similar to ( 270) AT4G15780 | Symbols: ATVAMP724, VAMP724 | ATVAMP724 | chr4:8980081-8981697 REVERSEmoderately similar to ( 346) loc_os07g14540 12007.m05899 protein vesicle-associated membrane protein 724, putative, expressedSynaptobrevin no original description	vesicle-associated membrane protein 724	1.44	0.27	0.55	0.11
K1	GRMZM2G033219	Co-factor and vitamine metabolism.riboflavin.riboflavin synthase	moderately similar to ( 209) AT2G44050 | Symbols: COS1 | COS1 (COI1 SUPPRESSOR1); 6,7-dimethyl-8-ribityllumazine synthase | chr2:18224304-18225917 FORWARDweakly similar to ( 182) RISB_SPIOL 6,7-dimethyl-8-ribityllumazine synthase, chloroplast precursor (EC 2.5.1.9) (DMRL synthase) (Lumazine synthase) - Spinacia oleracea (Spinach)moderately similar to ( 247) loc_os04g42000 12004.m09174 protein 6,7…	6,7-dimethyl-8-ribityllumazine synthase / DMRL synthase / lumazine synthase / riboflavin synthase	27.55	11.93	10.47	10.28
K1	GRMZM2G009196	Co-factor and vitamine metabolism.riboflavin.riboflavin synthase	moderately similar to ( 215) AT2G20690 | Symbols: | lumazine-binding family protein | chr2:8923342-8924621 FORWARDmoderately similar to ( 347) loc_os12g35580 12012.m073853 protein riboflavin synthase alpha chain, putative, expressedRibC PRK09289 PRK13020 Lum_binding no original description	lumazine-binding family protein	8.84	5.93	4.57	1
K1	GRMZM2G043663	development.late embryogenesis abundant	weakly similar to ( 189) loc_os12g06220 12012.m04613 protein YLS9, putative, expressedHin1 no original description	NA	25.24	1.43	0.85	0
K1	AC235544.1_FG006	development.storage proteins	moderately similar to ( 456) AT2G28680 | Symbols: | cupin family protein | chr2:12303118-12304747 REVERSEweakly similar to ( 108) GLUA2_ORYSA Glutelin type-A 2 precursor (Glutelin type II) [Contains: Glutelin type-A 2 acidic chain; Glutelin type-A 2 basic chain] - Oryza sativa (Rice)highly similar to ( 554) loc_os05g02520 12005.m27675 protein legumin-like protein, putative, expressed no original …	RmlC-like cupins superfamily protein	13.07	4.97	3.83	1.13
K1	GRMZM2G092968	development.unspecified	very weakly similar to ( 100) AT2G42840 | Symbols: PDF1 | PDF1 (PROTODERMAL FACTOR 1) | chr2:17826327-17827426 REVERSEmoderately similar to ( 207) loc_os02g13660 12002.m100039 protein meiosis 5, putative, expressed no original description	protodermal factor 1	118.21	89.43	17.59	17.58
K1	GRMZM2G083546	development.unspecified	moderately similar to ( 339) AT5G46750 | Symbols: AGD9 | AGD9 (ARF-GAP DOMAIN 9); ARF GTPase activator/ DNA binding / zinc ion binding | chr5:18969950-18971817 REVERSEhighly similar to ( 518) loc_os03g63710 12003.m35539 protein DNA binding protein, putative, expressedArfGap ArfGap COG5347 no original description	ARF-GAP domain 9	75.26	34.06	20.34	29.8
K1	GRMZM2G098859	development.unspecified	moderately similar to ( 239) AT3G14172 | Symbols: | FUNCTIONS IN: molecular_function unknown; INVOLVED IN: biological_process unknown; LOCATED IN: cellular_component unknown; BEST Arabidopsis thaliana protein match is: COP1-interacting protein-related (TAIR:AT1G72410.1); Has 2665 Blast hits to 1956 proteins in 215 species: Archae - 2; Bacteria - 189; Metazoa - 878; Fungi - 141; Plants - 132; Viru…	COP1-interacting protein-related	10.03	6.34	3.1	1.51
K1	GRMZM2G125020	development.unspecified	very weakly similar to (80.1) AT3G63210 | Symbols: MARD1 | MARD1 | chr3:23354019-23354906 REVERSEmoderately similar to ( 237) loc_os01g08520 12001.m07477 protein expressed protein no original description	Protein of unknown function (DUF581)	7.25	6.26	6.62	0.65
K1	GRMZM2G004959	development.unspecified	weakly similar to ( 144) AT1G10200 | Symbols: WLIM1 | WLIM1; transcription factor/ zinc ion binding | chr1:3346677-3347763 REVERSEweakly similar to ( 129) SF3_HELAN Pollen-specific protein SF3 - Helianthus annuus (Common sunflower)weakly similar to ( 157) loc_os12g32620 12012.m07062 protein pollen-specific protein SF3, putative, expressed no original description	GATA type zinc finger transcription factor family protein	144.34	24.25	26.13	4.92
K1	GRMZM2G014826	development.unspecified	moderately similar to ( 206) AT2G19580 | Symbols: TET2 | TET2 (TETRASPANIN2) | chr2:8472393-8475021 REVERSEmoderately similar to ( 338) loc_os02g12750 12002.m06522 protein senescence-associated protein 5, putative, expressed no original description	tetraspanin2	80.79	22.58	30.52	20.65
K1	GRMZM5G863602	development.unspecified	weakly similar to ( 179) AT2G23810 | Symbols: TET8 | TET8 (TETRASPANIN8) | chr2:10135859-10137352 REVERSEmoderately similar to ( 284) loc_os06g44310 12006.m08959 protein senescence-associated protein DH, putative, expressedTetraspannin no original description	tetraspanin8	40.12	9.98	2.73	0.64
K1	GRMZM2G147399	development.unspecified	very weakly similar to (86.7) NO93_SOYBN Early nodulin 93 (N-93) - Glycine max (Soybean)weakly similar to ( 164) loc_os06g05000 12006.m05229 protein early nodulin 93, putative, expressedENOD93 no original description	NA	30.65	14.86	8.71	0.74
K1	GRMZM2G006474	development.unspecified	weakly similar to ( 125) AT1G13980 | Symbols: GN, VAN7, EMB30 | GN (GNOM); GTP:GDP antiporter/ protein homodimerization | chr1:4789587-4794397 FORWARDweakly similar to ( 118) loc_os02g22090 12002.m07447 protein pattern formation protein EMB30, putative, expressed no original description	sec7 domain-containing protein	27	14.79	9	9.47
K1	GRMZM2G176612	development.unspecified	moderately similar to ( 355) AT4G17890 | Symbols: AGD8 | AGD8 (ARF-GAP DOMAIN 8); ARF GTPase activator/ DNA binding / zinc ion binding | chr4:9937121-9938988 FORWARDhighly similar to ( 543) loc_os03g63710 12003.m35539 protein DNA binding protein, putative, expressedArfGap ArfGap COG5347 no original description	ARF-GAP domain 8	26.43	11.12	8.42	11.06
K1	GRMZM2G131421	development.unspecified	very weakly similar to (87.4) NO93_SOYBN Early nodulin 93 (N-93) - Glycine max (Soybean)weakly similar to ( 165) loc_os06g04940 12006.m091597 protein expressed proteinENOD93 no original description	NA	26.02	1.16	0.81	0.48
K1	AC233865.1_FG003	development.unspecified	moderately similar to ( 331) AT3G17730 | Symbols: anac057 | anac057 (Arabidopsis NAC domain containing protein 57); transcription factor | chr3:6064379-6065813 FORWARDweakly similar to ( 200) NAC74_ORYSA NAC domain-containing protein 74 (ONAC074) - Oryza sativa (Rice)moderately similar to ( 435) loc_os09g38000 12009.m06747 protein ANAC086, putativeNAM no original description	NAC domain containing protein 57	24.08	1.03	0.91	0.2
K1	GRMZM2G414043	development.unspecified	moderately similar to ( 259) AT3G14172 | Symbols: | FUNCTIONS IN: molecular_function unknown; INVOLVED IN: biological_process unknown; LOCATED IN: cellular_component unknown; BEST Arabidopsis thaliana protein match is: COP1-interacting protein-related (TAIR:AT1G72410.1); Has 2665 Blast hits to 1956 proteins in 215 species: Archae - 2; Bacteria - 189; Metazoa - 878; Fungi - 141; Plants - 132; Viru…	COP1-interacting protein-related	22.81	5.56	2.57	2.47
K1	GRMZM5G872392	development.unspecified	weakly similar to ( 147) AT5G50790 | Symbols: | nodulin MtN3 family protein | chr5:20656461-20657827 REVERSEweakly similar to ( 184) loc_os02g30910 12002.m08234 protein MTN3, putative, expressedMtN3_slv no original description	Nodulin MtN3 family protein	22.73	6.3	3.12	0.32
K1	GRMZM2G082916	development.unspecified	moderately similar to ( 205) AT1G13980 | Symbols: GN, VAN7, EMB30 | GN (GNOM); GTP:GDP antiporter/ protein homodimerization | chr1:4789587-4794397 FORWARDmoderately similar to ( 295) loc_os02g22090 12002.m07447 protein pattern formation protein EMB30, putative, expressed no original description	sec7 domain-containing protein	19.48	8.69	5.98	8.54
K1	GRMZM2G066341	development.unspecified	weakly similar to ( 157) loc_os05g08800 12005.m05394 protein expressed protein no original description	NA	14.02	7.02	5.34	2.92
K1	GRMZM2G050268	development.unspecified	moderately similar to ( 460) AT3G51280 | Symbols: | male sterility MS5, putative | chr3:19037229-19038781 FORWARDhighly similar to ( 699) loc_os09g36740 12009.m06623 protein TPR Domain containing protein, expressed no original description	Tetratricopeptide repeat (TPR)-like superfamily protein	8.08	0	0	0.03
K1	GRMZM2G168365	development.unspecified	moderately similar to ( 246) AT5G13170 | Symbols: SAG29 | SAG29 (SENESCENCE-ASSOCIATED PROTEIN 29) | chr5:4181331-4183171 REVERSEmoderately similar to ( 361) loc_os02g30910 12002.m08234 protein MTN3, putative, expressedMtN3_slv no original description	senescence-associated gene 29	5.59	0.22	0.32	0.19
K1	GRMZM2G174070	development.unspecified	moderately similar to ( 386) AT1G65910 | Symbols: anac028 | anac028 (Arabidopsis NAC domain containing protein 28); transcription factor | chr1:24520933-24524108 REVERSEmoderately similar to ( 211) NAC74_ORYSA NAC domain-containing protein 74 (ONAC074) - Oryza sativa (Rice)highly similar to ( 897) loc_os03g02800 12003.m05820 protein ANAC086, putative, expressedNAM no original description	NAC domain containing protein 28	3.42	1.26	0.51	0.33
K1	GRMZM2G368827	development.unspecified	weakly similar to ( 152) AT5G50790 | Symbols: | nodulin MtN3 family protein | chr5:20656461-20657827 REVERSEmoderately similar to ( 324) loc_os08g42350 12008.m08213 protein MTN3, putative, expressedMtN3_slv no original description	Nodulin MtN3 family protein	1.42	0	0.06	0
K1	GRMZM2G132303	DNA.repair	weakly similar to ( 149) loc_os01g58550 12001.m150749 protein DNA-3-methyladenine glycosylase I, putative, expressed no original description	NA	70.13	53.43	21.93	3.3
K1	GRMZM2G445958	DNA.repair	very weakly similar to (83.6) AT2G24490 | Symbols: RPA2, ATRPA2, ROR1 | RPA2 (REPLICON PROTEIN A2); protein binding | chr2:10398651-10400416 REVERSEweakly similar to ( 173) loc_os02g58220 12002.m10843 protein replication protein A 32 kDa subunit, putative, expressed no original description	replicon protein A2	15.68	0.09	0.32	0.05
K1	GRMZM2G175269	DNA.repair	moderately similar to ( 312) AT5G57970 | Symbols: | methyladenine glycosylase family protein | chr5:23467316-23468910 FORWARDhighly similar to ( 537) loc_os04g42290 12004.m09201 protein DNA-3-methyladenine glycosylase I, putative, expressedAdenine_glyco Tag PRK10353 no original description	DNA glycosylase superfamily protein	9.57	3.44	5.24	2.49
K1	GRMZM2G171317	DNA.repair	moderately similar to ( 311) AT5G57970 | Symbols: | methyladenine glycosylase family protein | chr5:23467316-23468910 FORWARDmoderately similar to ( 404) loc_os06g44050 12006.m08933 protein methyladenine glycosylase family protein, expressedAdenine_glyco Tag PRK10353 no original description	DNA glycosylase superfamily protein	9.18	8.13	4.86	1.03
K1	GRMZM2G110212	DNA.repair	nearly identical (1077) AT3G24495 | Symbols: MSH7, MSH6-2, ATMSH7 | MSH7 (MUTS HOMOLOG 7); ATP binding / damaged DNA binding / mismatched DNA binding | chr3:8912418-8918086 REVERSEweakly similar to ( 187) MSH2_MAIZE DNA mismatch repair protein MSH2 (MUS1) - Zea mays (Maize)nearly identical (1638) loc_os01g08540 12001.m07479 protein DNA mismatch repair protein MSH6-2, putative, expressedMutS ABC_M…	MUTS homolog 7	2.47	0.61	0.6	0.41
K1	GRMZM2G000592	DNA.repair	moderately similar to ( 429) AT1G19025 | Symbols: | DNA cross-link repair protein-related | chr1:6568920-6570800 FORWARDhighly similar to ( 655) loc_os08g01630 12008.m04311 protein DNA repair metallo-beta-lactamase family protein, expressed no original description	DNA repair metallo-beta-lactamase family protein	1.17	0	0.03	0
K1	GRMZM2G124876	DNA.synthesis/chromatin structure	highly similar to ( 540) AT4G18820 | Symbols: | ATP binding / DNA binding / DNA-directed DNA polymerase/ nucleoside-triphosphatase/ nucleotide binding | chr4:10330371-10334090 FORWARDnearly identical (1263) loc_os01g53070 12001.m11477 protein nucleoside-triphosphatase/ nucleotide binding protein, putative, expressedDnaX PRK05563 PRK05896 PRK07133 PRK06305 PRK06647 PRK07270 PRK06674 PRK08451 PRK06…	AAA-type ATPase family protein	2.68	1.01	0.83	0.7
K1	GRMZM2G303118	DNA.synthesis/chromatin structure	moderately similar to ( 499) AT1G65810 | Symbols: | tRNA-splicing endonuclease positive effector-related | chr1:24477043-24480728 REVERSEhighly similar to ( 730) loc_os04g49310 12004.m09866 protein expressed proteinCOG1112 no original description	P-loop containing nucleoside triphosphate hydrolases superfamily protein	2.32	0.72	0.36	0.03
K1	GRMZM2G121210	DNA.synthesis/chromatin structure	highly similar to ( 545) AT3G23890 | Symbols: TOPII, ATTOPII | TOPII (TOPOISOMERASE II); ATP binding / DNA binding / DNA topoisomerase (ATP-hydrolyzing)/ DNA topoisomerase/ DNA-dependent ATPase | chr3:8624931-8631106 FORWARDhighly similar to ( 504) TOP2_PEA DNA topoisomerase 2 (EC 5.99.1.3) (DNA topoisomerase II) (PsTopII) - Pisum sativum (Garden pea)highly similar to ( 715) loc_os02g47150 12002.…	topoisomerase II	62.45	12.7	0.2	0.29
K1	GRMZM5G820401	DNA.synthesis/chromatin structure	weakly similar to ( 184) AT4G18820 | Symbols: | ATP binding / DNA binding / DNA-directed DNA polymerase/ nucleoside-triphosphatase/ nucleotide binding | chr4:10330371-10334090 FORWARDmoderately similar to ( 500) loc_os05g45340 12005.m08659 protein nucleoside-triphosphatase/ nucleotide binding protein, putative, expressed no original description	AAA-type ATPase family protein	19.92	7.69	3.32	0.73
K1	GRMZM2G032977	DNA.synthesis/chromatin structure	moderately similar to ( 285) AT1G68290 | Symbols: ENDO 2 | ENDO 2 (endonuclease 2); T/G mismatch-specific endonuclease/ endonuclease/ nucleic acid binding / single-stranded DNA specific endodeoxyribonuclease | chr1:25596718-25598264 FORWARDmoderately similar to ( 469) loc_os04g55850 12004.m35489 protein nuclease PA3, putative, expressedS1-P1_nuclease no original description	endonuclease 2	13.55	2.92	1.36	1.86
K1	GRMZM2G302160	DNA.synthesis/chromatin structure	moderately similar to ( 380) AT4G24790 | Symbols: | ATP binding / DNA binding / DNA-directed DNA polymerase | chr4:12778222-12781345 FORWARDnearly identical (1149) loc_os08g02670 12008.m04410 protein nucleoside-triphosphatase/ nucleotide binding protein, putative, expressedDnaX PRK05563 PRK07133 PRK05896 PRK06305 PRK07270 PRK08451 PRK06674 PRK06647 PRK06872 PRK08853 PRK08691 PRK07994 PRK08770 PRK…	AAA-type ATPase family protein	12.93	6.65	3.75	2.3
K1	GRMZM2G139894	DNA.synthesis/chromatin structure	nearly identical (1246) AT1G44900 | Symbols: MCM2 | ATP binding / DNA binding / DNA-dependent ATPase | chr1:16970291-16974457 FORWARDmoderately similar to ( 332) MCM3_MAIZE DNA replication licensing factor MCM3 homolog (Replication origin activator) (ROA protein) (Fragment) - Zea mays (Maize)nearly identical (1592) loc_os11g29380 12011.m06848 protein DNA replication licensing factor Mcm2, putativ…	minichromosome maintenance (MCM2/3/5) family protein	11.95	0.42	0.33	0.26
K1	GRMZM2G066101	DNA.synthesis/chromatin structure	nearly identical (1087) AT2G16440 | Symbols: MCM4 | DNA replication licensing factor, putative | chr2:7126536-7130665 REVERSEmoderately similar to ( 311) MCM3_MAIZE DNA replication licensing factor MCM3 homolog (Replication origin activator) (ROA protein) (Fragment) - Zea mays (Maize)nearly identical (1420) loc_os01g36390 12001.m09934 protein DNA replication licensing factor mcm4, putative, expre…	Minichromosome maintenance (MCM2/3/5) family protein	11.29	0.17	0.15	0.13
K1	GRMZM2G021270	DNA.synthesis/chromatin structure	nearly identical (1551) AT3G23890 | Symbols: TOPII, ATTOPII | TOPII (TOPOISOMERASE II); ATP binding / DNA binding / DNA topoisomerase (ATP-hydrolyzing)/ DNA topoisomerase/ DNA-dependent ATPase | chr3:8624931-8631106 FORWARDnearly identical (1457) TOP2_PEA DNA topoisomerase 2 (EC 5.99.1.3) (DNA topoisomerase II) (PsTopII) - Pisum sativum (Garden pea)nearly identical (1771) loc_os02g47150 12002.m09…	topoisomerase II	8.73	3.2	2.49	2.47
K1	GRMZM2G115633	DNA.synthesis/chromatin structure	highly similar to ( 964) AT1G05460 | Symbols: SDE3 | SDE3 (SILENCING DEFECTIVE); RNA helicase | chr1:1601357-1604658 REVERSEnearly identical (1431) loc_os03g06440 12003.m35028 protein RNA helicase SDE3, putative, expressedCOG1112 no original description	P-loop containing nucleoside triphosphate hydrolases superfamily protein	8.52	5.72	3.75	2.12
K1	GRMZM2G136665	DNA.synthesis/chromatin structure	highly similar to ( 704) AT2G02480 | Symbols: STI | STI (STICHEL); ATP binding / DNA binding / DNA-directed DNA polymerase | chr2:661093-665337 FORWARDnearly identical (1239) loc_os12g10670 12012.m05050 protein STI, putative, expressedDnaX PRK05896 PRK07133 PRK05563 PRK08451 PRK06305 PRK09111 PRK05648 PRK06647 PRK06645 PRK07270 PRK07994 PRK08691 PRK06674 PRK08853 PRK12323 PRK06872 PRK08770 PRK077…	AAA-type ATPase family protein	8.38	1.17	0.99	0.37
K1	GRMZM2G101270	DNA.synthesis/chromatin structure	moderately similar to ( 401) AT4G18820 | Symbols: | ATP binding / DNA binding / DNA-directed DNA polymerase/ nucleoside-triphosphatase/ nucleotide binding | chr4:10330371-10334090 FORWARDhighly similar to ( 705) loc_os05g45340 12005.m08659 protein nucleoside-triphosphatase/ nucleotide binding protein, putative, expressedDnaX PRK05896 PRK07133 PRK05563 PRK06305 PRK06674 PRK07270 PRK06647 PRK08451 …	AAA-type ATPase family protein	8.04	7.5	1.69	0.23
K1	GRMZM2G100639	DNA.synthesis/chromatin structure	nearly identical (1012) AT5G46280 | Symbols: MCM3 | DNA replication licensing factor, putative | chr5:18769902-18773606 REVERSEnearly identical (1142) MCM3_MAIZE DNA replication licensing factor MCM3 homolog (Replication origin activator) (ROA protein) (Fragment) - Zea mays (Maize)nearly identical (1426) loc_os05g39850 12005.m08162 protein DNA replication licensing factor MCM3, putative, expresse…	Minichromosome maintenance (MCM2/3/5) family protein	7.99	0.19	0.11	0.18
K1	GRMZM2G121262	DNA.synthesis/chromatin structure	highly similar to ( 594) AT5G26680 | Symbols: | endonuclease, putative | chr5:9311882-9315458 REVERSEhighly similar to ( 647) FEN1A_ORYSA Flap endonuclease 1a (EC 3.1.-.-) (OsFEN-1a) - Oryza sativa (Rice)highly similar to ( 617) loc_os05g46270 12005.m83948 protein flap endonuclease 1a, putative, expressedXPG PRK03980 Exo XPGN XPG_I XPG_N XPGI HhH2_motif no original description	5'-3' exonuclease family protein	7.88	0.96	1.37	0.75
K1	GRMZM6G314950	DNA.synthesis/chromatin structure	(at5g41880 : 183.0) POLA3; FUNCTIONS IN: DNA primase activity; INVOLVED IN: DNA replication, synthesis of RNA primer, DNA replication; EXPRESSED IN: 20 plant structures; EXPRESSED DURING: 14 growth stages; CONTAINS InterPro DOMAIN/s: DNA primase, small subunit (InterPro:IPR002755), DNA primase, small subunit, eukaryotic/archaeal (InterPro:IPR014052); Has 510 Blast hits to 504 proteins in 249 spec…	DNA primases;DNA primases	7.4	0.09	0.06	0.05
K1	GRMZM2G075978	DNA.synthesis/chromatin structure	nearly identical (1072) AT2G07690 | Symbols: MCM5 | minichromosome maintenance family protein / MCM family protein | chr2:3523379-3527388 REVERSEmoderately similar to ( 310) MCM3_MAIZE DNA replication licensing factor MCM3 homolog (Replication origin activator) (ROA protein) (Fragment) - Zea mays (Maize)nearly identical (1394) loc_os02g55410 12002.m33915 protein DNA replication licensing factor M…	Minichromosome maintenance (MCM2/3/5) family protein	7.19	0.08	0.08	0.07
K1	GRMZM2G091006	DNA.synthesis/chromatin structure	moderately similar to ( 497) AT2G41460 | Symbols: ARP | ARP; DNA-(apurinic or apyrimidinic site) lyase | chr2:17285731-17288041 FORWARDmoderately similar to ( 225) APEA_DICDI DNA-(apurinic or apyrimidinic site) lyase (EC 4.2.99.18) (Class II apurinic/apyrimidinic(AP)-endonuclease) - Dictyostelium discoideum (Slime mold)highly similar to ( 711) loc_os01g58680 12001.m12010 protein apurinic endonucl…	apurinic endonuclease-redox protein	6.34	0.84	0.29	0.35
K1	GRMZM2G041352	DNA.synthesis/chromatin structure	moderately similar to ( 382) AT1G68290 | Symbols: ENDO 2 | ENDO 2 (endonuclease 2); T/G mismatch-specific endonuclease/ endonuclease/ nucleic acid binding / single-stranded DNA specific endodeoxyribonuclease | chr1:25596718-25598264 FORWARDmoderately similar to ( 438) loc_os01g03740 12001.m07010 protein nuclease PA3, putative, expressedS1-P1_nuclease no original description	endonuclease 2	5.75	0.33	0.16	0.1
K1	GRMZM2G094900	DNA.synthesis/chromatin structure	highly similar to ( 573) AT2G32010 | Symbols: | endonuclease/exonuclease/phosphatase family protein | chr2:13625344-13628081 FORWARDhighly similar to ( 902) loc_os03g46090 12003.m101721 protein type I inositol-1,4,5-trisphosphate 5-phosphatase CVP2, putative, expressedIPPc COG5411 no original description	CVP2 like 1	5.63	3.62	1.66	1.01
K1	GRMZM2G453111	DNA.synthesis/chromatin structure	highly similar to ( 923) AT1G05460 | Symbols: SDE3 | SDE3 (SILENCING DEFECTIVE); RNA helicase | chr1:1601357-1604658 REVERSEnearly identical (1316) loc_os03g06440 12003.m35028 protein RNA helicase SDE3, putative, expressedCOG1112 no original description	P-loop containing nucleoside triphosphate hydrolases superfamily protein	5.14	2.22	1.54	1.19
K1	GRMZM2G021069	DNA.synthesis/chromatin structure	nearly identical (1192) AT5G44635 | Symbols: MCM6 | minichromosome maintenance family protein / MCM family protein | chr5:18006431-18010542 REVERSEmoderately similar to ( 278) MCM3_MAIZE DNA replication licensing factor MCM3 homolog (Replication origin activator) (ROA protein) (Fragment) - Zea mays (Maize)nearly identical (1482) loc_os05g14590 12005.m05870 protein DNA replication licensing factor…	minichromosome maintenance (MCM2/3/5) family protein	5.14	0.26	0.2	0.04
K1	GRMZM2G162445	DNA.synthesis/chromatin structure	nearly identical (1004) AT5G46280 | Symbols: MCM3 | DNA replication licensing factor, putative | chr5:18769902-18773606 REVERSEnearly identical (1119) MCM3_MAIZE DNA replication licensing factor MCM3 homolog (Replication origin activator) (ROA protein) (Fragment) - Zea mays (Maize)nearly identical (1427) loc_os05g39850 12005.m08162 protein DNA replication licensing factor MCM3, putative, expresse…	Minichromosome maintenance (MCM2/3/5) family protein	5.06	0.02	0.12	0.02
K1	GRMZM2G042855	DNA.synthesis/chromatin structure	weakly similar to ( 120) AT1G27850 | Symbols: | unknown protein | chr1:9699265-9703701 FORWARDhighly similar to ( 801) loc_os12g13670 12012.m26871 protein expressed protein no original description	0	5.05	1.89	1.26	1.84
K1	GRMZM2G040627	DNA.synthesis/chromatin structure	moderately similar to ( 336) AT3G18630 | Symbols: | uracil DNA glycosylase family protein | chr3:6411325-6413002 REVERSEmoderately similar to ( 440) loc_os04g57730 12004.m10658 protein uracil-DNA glycosylase, putative, expressedPRK05254 Ung UDG no original description	uracil dna glycosylase	4.92	1.2	1.41	0.77
K1	GRMZM2G096184	DNA.synthesis/chromatin structure	highly similar to ( 837) AT5G37630 | Symbols: EMB2656 | EMB2656 (EMBRYO DEFECTIVE 2656); binding | chr5:14947407-14952546 FORWARDmoderately similar to ( 496) loc_os06g14460 12006.m06161 protein EMB2656, putative, expressedYCG1 no original description	ARM repeat superfamily protein	4.92	0	0.03	0
K1	GRMZM5G825512	DNA.synthesis/chromatin structure	moderately similar to ( 308) AT1G26840 | Symbols: ORC6, ATORC6 | ORC6 (ORIGIN RECOGNITION COMPLEX PROTEIN 6); DNA binding | chr1:9298822-9300603 FORWARDmoderately similar to ( 434) loc_os07g43540 12007.m08582 protein origin recognition complex subunit 6, putative, expressedORC6_1 no original description	origin recognition complex protein 6	4.45	0	0.11	0
K1	GRMZM2G011631	DNA.synthesis/chromatin structure	nearly identical (1547) AT1G08260 | Symbols: EMB529 | TIL1 (TILTED 1); DNA binding / DNA-directed DNA polymerase/ nucleic acid binding / nucleotide binding / zinc ion binding | chr1:2590944-2606892 FORWARDnearly identical (2114) loc_os02g30800 12002.m08223 protein DNA polymerase family B, exonuclease domain containing protein, expressedDUF1744 PolB no original description	DNA polymerase epsilon catalytic subunit	4.41	2.68	3.06	0.95
K1	GRMZM2G326328	DNA.synthesis/chromatin structure	nearly identical (1580) AT3G57060 | Symbols: | binding | chr3:21115078-21121051 REVERSEnearly identical (2105) loc_os07g46540 12007.m08871 protein condensin complex subunit 1, putative, expressedCOG5098 no original description	binding	3.92	0.02	0.09	0.02
K1	GRMZM2G036619	DNA.synthesis/chromatin structure	moderately similar to ( 313) loc_os05g03060 12005.m04840 protein expressed protein no original description	NA	3.81	0	0.11	0.03
K1	GRMZM2G117028	DNA.synthesis/chromatin structure	highly similar to ( 654) AT2G02480 | Symbols: STI | STI (STICHEL); ATP binding / DNA binding / DNA-directed DNA polymerase | chr2:661093-665337 FORWARDnearly identical (1389) loc_os12g10670 12012.m05050 protein STI, putative, expressedDnaX PRK05896 PRK05563 PRK07133 PRK08451 PRK09111 PRK06305 PRK05648 PRK06674 PRK06647 PRK07270 PRK06645 PRK08691 PRK08853 PRK07994 PRK07003 PRK06872 PRK12323 PRK087…	AAA-type ATPase family protein	3.35	0.61	0.28	0.2
K1	GRMZM2G026580	DNA.synthesis/chromatin structure	moderately similar to ( 461) AT4G24790 | Symbols: | ATP binding / DNA binding / DNA-directed DNA polymerase | chr4:12778222-12781345 FORWARDhighly similar to ( 910) loc_os12g19180 12012.m05871 protein nucleoside-triphosphatase/ nucleotide binding protein, putative, expressedDnaX PRK05563 PRK05896 PRK07133 PRK08451 PRK06647 PRK07270 PRK06305 PRK06674 PRK06645 PRK06872 PRK07994 PRK07003 PRK12323 PR…	AAA-type ATPase family protein	3.32	0.12	0.16	0.12
K1	GRMZM2G096920	DNA.synthesis/chromatin structure	highly similar to ( 543) AT1G29630 | Symbols: | DNA binding / catalytic/ nuclease | chr1:10350636-10353538 FORWARDvery weakly similar to ( 100) FEN1B_ORYSA Flap endonuclease 1b (EC 3.1.-.-) (OsFEN-1b) - Oryza sativa (Rice)nearly identical (1014) loc_os01g56940 12001.m11851 protein exonuclease, putative, expressedXPG PRK03980 XPGN Exo XPG_I XPG_N no original description	5'-3' exonuclease family protein	2.8	0.48	0.55	0.24
K1	GRMZM2G154267	DNA.synthesis/chromatin structure	highly similar to ( 662) AT5G22110 | Symbols: ATDPB2, CYL2 | ATDPB2 (ARABIDOPSIS THALIANA DNA POLYMERASE EPSILON SUBUNIT B2); DNA binding / DNA-directed DNA polymerase/ nucleic acid binding | chr5:7331071-7334178 REVERSEhighly similar to ( 939) loc_os05g06840 12005.m05211 protein DNA polymerase epsilon subunit 2, putative, expressedDNA_pol_E_B no original description	DNA polymerase epsilon subunit B2	2.23	0	0.03	0
K1	GRMZM2G010105	DNA.synthesis/chromatin structure	moderately similar to ( 266) AT1G65470 | Symbols: FAS1, NFB2 | FAS1 (FASCIATA 1); histone binding | chr1:24319906-24323879 REVERSEhighly similar to ( 876) loc_os01g67100 12001.m12813 protein expressed protein no original description	chromatin assembly factor-1 (FASCIATA1) (FAS1)	2.14	0	0.08	0.04
K1	GRMZM2G130351	DNA.synthesis/chromatin structure	moderately similar to ( 408) AT1G67320 | Symbols: | DNA primase, large subunit family | chr1:25205520-25208966 REVERSEhighly similar to ( 551) loc_os07g22400 12007.m079652 protein DNA primase large subunit, putative, expressedDNA_primase_lrg PRI2 no original description	DNA primase, large subunit family	1.87	0	0	0
K1	GRMZM2G371210	DNA.synthesis/chromatin structure	moderately similar to ( 439) AT1G05470 | Symbols: CVP2 | CVP2 (COTYLEDON VASCULAR PATTERN 2); hydrolase/ inositol trisphosphate phosphatase | chr1:1608558-1611291 REVERSEhighly similar to ( 727) loc_os03g57950 12003.m35640 protein inositol-1, 4, 5-trisphosphate 5-Phosphatase-like protein, putativeIPPc no original description	DNAse I-like superfamily protein	1.8	0.06	0.14	0.03
K1	GRMZM2G044550	DNA.synthesis/chromatin structure	moderately similar to ( 350) AT1G11800 | Symbols: | endonuclease/exonuclease/phosphatase family protein | chr1:3985520-3987263 REVERSEmoderately similar to ( 493) loc_os12g22620 12012.m06105 protein endonuclease/Exonuclease/phosphatase family protein, expressed no original description	endonuclease/exonuclease/phosphatase family protein	1.57	0	0.18	0
K1	GRMZM2G342895	DNA.synthesis/chromatin structure	moderately similar to ( 366) loc_os05g03060 12005.m04840 protein expressed protein no original description	NA	1.39	0	0	0
K1	GRMZM2G361501	DNA.synthesis/chromatin structure	moderately similar to ( 331) AT4G30870 | Symbols: ATMUS81, MUS81 | MUS81 (MMS AND UV SENSITIVE 81); endonuclease/ nucleic acid binding | chr4:15028586-15032461 FORWARDmoderately similar to ( 422) loc_os01g71960 12001.m13234 protein ERCC4 domain containing protein, expressed no original description	Restriction endonuclease, type II-like superfamily protein	1.09	0	0.07	0
K1	GRMZM2G072855	DNA.synthesis/chromatin structure.histone	weakly similar to ( 103) AT5G59970 | Symbols: | histone H4 | chr5:24146352-24146663 REVERSEweakly similar to ( 103) H4_CAPAN Histone H4 (CaH4) - Capsicum annuum (Bell pepper)weakly similar to ( 113) loc_os03g02780 12003.m34986 protein histone H4, putative, expressedH4 H4 no original description	Histone superfamily protein	238.29	54.93	185.37	42.73
K1	GRMZM5G883764	DNA.synthesis/chromatin structure.histone	very weakly similar to (81.6) AT1G54690 | Symbols: HTA3, H2AXB, G-H2AX, GAMMA-H2AX | GAMMA-H2AX (GAMMA HISTONE VARIANT H2AX); DNA binding | chr1:20414607-20415206 REVERSEvery weakly similar to (86.7) H2AXA_ORYSA Probable histone H2AXa - Oryza sativa (Rice)very weakly similar to (86.7) loc_os03g51200 12003.m10101 protein histone H2A, putative, expressedH2A H2A no original description	gamma histone variant H2AX	182.14	3.18	5.57	1.55
K1	GRMZM2G164020	DNA.synthesis/chromatin structure.histone	weakly similar to ( 107) H1_MAIZE Histone H1 - Zea mays (Maize)weakly similar to ( 102) loc_os03g58470 12003.m10753 protein histone H1, putative, expressed no original description	NA	768.74	130.85	128.31	130.45
K1	GRMZM2G305046	DNA.synthesis/chromatin structure.histone	weakly similar to ( 143) AT5G02560 | Symbols: HTA12 | HTA12; DNA binding | chr5:575437-576456 FORWARDweakly similar to ( 160) H2A_MAIZE Histone H2A - Zea mays (Maize)weakly similar to ( 151) loc_os05g02300 12005.m04766 protein histone H2A, putative, expressedH2A H2A HTA1 Histone no original description	histone H2A 12	637.98	37.08	61.33	27.82
K1	GRMZM2G016232	DNA.synthesis/chromatin structure.histone	weakly similar to ( 135) AT5G59970 | Symbols: | histone H4 | chr5:24146352-24146663 REVERSEweakly similar to ( 135) H4_PEA Histone H4 - Pisum sativum (Garden pea)weakly similar to ( 135) loc_os10g39410 12010.m06709 protein histone H4, putative, expressedH4 H4 HHT1 no original description	Histone superfamily protein	503.66	39.71	57.1	38.39
K1	GRMZM2G401147	DNA.synthesis/chromatin structure.histone	weakly similar to ( 155) AT5G22880 | Symbols: H2B, HTB2 | HTB2; DNA binding | chr5:7652130-7652567 REVERSEweakly similar to ( 156) H2B1_WHEAT Histone H2B.1 - Triticum aestivum (Wheat)weakly similar to ( 179) loc_os01g05970 12001.m07228 protein core histone H2A/H2B/H3/H4 family protein, expressedH2B no original description	histone B2	457.14	7.95	9.43	6.06
K1	GRMZM2G046841	DNA.synthesis/chromatin structure.histone	weakly similar to ( 139) AT5G22880 | Symbols: H2B, HTB2 | HTB2; DNA binding | chr5:7652130-7652567 REVERSEweakly similar to ( 139) H2B_GOSHI Histone H2B - Gossypium hirsutum (Upland cotton)weakly similar to ( 157) loc_os01g05970 12001.m07228 protein core histone H2A/H2B/H3/H4 family protein, expressedH2B no original description	histone B2	446.57	28.79	32.62	22.05
K1	GRMZM2G472696	DNA.synthesis/chromatin structure.histone	weakly similar to ( 140) AT5G22880 | Symbols: H2B, HTB2 | HTB2; DNA binding | chr5:7652130-7652567 REVERSEweakly similar to ( 141) H2B_GOSHI Histone H2B - Gossypium hirsutum (Upland cotton)weakly similar to ( 155) loc_os01g05970 12001.m07228 protein core histone H2A/H2B/H3/H4 family protein, expressedH2B no original description	histone B2	380.93	7.36	7.53	5.44
K1	GRMZM2G306258	DNA.synthesis/chromatin structure.histone	weakly similar to ( 140) AT5G59910 | Symbols: HTB4 | HTB4; DNA binding | chr5:24127206-24127658 FORWARDweakly similar to ( 142) H2B_GOSHI Histone H2B - Gossypium hirsutum (Upland cotton)weakly similar to ( 157) loc_os01g05970 12001.m07228 protein core histone H2A/H2B/H3/H4 family protein, expressedH2B no original description	Histone superfamily protein	302.62	2.92	3.76	1.78
K1	GRMZM2G151826	DNA.synthesis/chromatin structure.histone	weakly similar to ( 138) AT4G27230 | Symbols: HTA2 | HTA2 (histone H2A); DNA binding | chr4:13637515-13638325 REVERSEweakly similar to ( 168) H2A1_ORYSA Probable histone H2A.1 - Oryza sativa (Rice)weakly similar to ( 168) loc_os07g36130 12007.m07866 protein histone H2A.2, putative, expressedH2A H2A HTA1 Histone no original description	histone H2A 2	289	49.98	49.58	27.78
K1	GRMZM2G387076	DNA.synthesis/chromatin structure.histone	moderately similar to ( 216) AT4G40030 | Symbols: | histone H3.2 | chr4:18555840-18556417 REVERSEmoderately similar to ( 207) H32_WHEAT Histone H3.2 - Triticum aestivum (Wheat)moderately similar to ( 217) loc_os06g06480 12006.m05373 protein core histone H2A/H2B/H3/H4 family protein, expressedH3 Histone HHT1 no original description	Histone superfamily protein	283.34	17.3	17.96	17.21
K1	GRMZM2G181153	DNA.synthesis/chromatin structure.histone	weakly similar to ( 117) AT5G59970 | Symbols: | histone H4 | chr5:24146352-24146663 REVERSEweakly similar to ( 117) H4_PEA Histone H4 - Pisum sativum (Garden pea)weakly similar to ( 117) loc_os10g39410 12010.m06709 protein histone H4, putative, expressedH4 H4 no original description	Histone superfamily protein	262.81	27.11	36.44	13.48
K1	GRMZM2G119071	DNA.synthesis/chromatin structure.histone	weakly similar to ( 140) AT5G22880 | Symbols: H2B, HTB2 | HTB2; DNA binding | chr5:7652130-7652567 REVERSEweakly similar to ( 141) H2B_GOSHI Histone H2B - Gossypium hirsutum (Upland cotton)weakly similar to ( 155) loc_os01g05970 12001.m07228 protein core histone H2A/H2B/H3/H4 family protein, expressedH2B no original description	histone B2	164.48	2.49	2.23	1.21
K1	GRMZM2G063896	DNA.synthesis/chromatin structure.histone	weakly similar to ( 135) AT5G59970 | Symbols: | histone H4 | chr5:24146352-24146663 REVERSEweakly similar to ( 135) H4_PEA Histone H4 - Pisum sativum (Garden pea)weakly similar to ( 135) loc_os10g39410 12010.m06709 protein histone H4, putative, expressedH4 H4 HHT1 no original description	Histone superfamily protein	148.27	5.31	3.7	4.6
K1	AC212565.3_FG001	DNA.synthesis/chromatin structure.histone	weakly similar to ( 155) AT5G59970 | Symbols: | histone H4 | chr5:24146352-24146663 REVERSEweakly similar to ( 154) H4_PEA Histone H4 - Pisum sativum (Garden pea)weakly similar to ( 155) loc_os10g39410 12010.m06709 protein histone H4, putative, expressedH4 H4 HHT1 no original description	Histone superfamily protein	112.92	28.27	39.89	12
K1	GRMZM2G041381	DNA.synthesis/chromatin structure.histone	weakly similar to ( 103) AT1G54690 | Symbols: HTA3, H2AXB, G-H2AX, GAMMA-H2AX | GAMMA-H2AX (GAMMA HISTONE VARIANT H2AX); DNA binding | chr1:20414607-20415206 REVERSEweakly similar to ( 113) H2A1_ORYSA Probable histone H2A.1 - Oryza sativa (Rice)weakly similar to ( 113) loc_os07g36130 12007.m07866 protein histone H2A.2, putative, expressedH2A H2A HTA1 no original description	gamma histone variant H2AX	87.04	6.92	8.79	6.11
K1	GRMZM2G451254	DNA.synthesis/chromatin structure.histone	moderately similar to ( 216) AT4G40030 | Symbols: | histone H3.2 | chr4:18555840-18556417 REVERSEmoderately similar to ( 207) H32_WHEAT Histone H3.2 - Triticum aestivum (Wheat)moderately similar to ( 217) loc_os06g06480 12006.m05373 protein core histone H2A/H2B/H3/H4 family protein, expressedH3 Histone HHT1 no original description	Histone superfamily protein	61.55	6.07	5.21	4.12
K1	GRMZM2G056231	DNA.synthesis/chromatin structure.histone	weakly similar to ( 181) AT3G54560 | Symbols: HTA11 | HTA11; DNA binding | chr3:20196532-20197466 FORWARDweakly similar to ( 188) H2AV1_ORYSA Probable histone H2A variant 1 - Oryza sativa (Rice)weakly similar to ( 188) loc_os03g06670 12003.m06185 protein histone H2A variant 1, putative, expressedH2A H2A HTA1 no original description	histone H2A 11	51.84	0.14	0.42	0.12
K1	GRMZM2G028955	DNA.synthesis/chromatin structure.histone	weakly similar to ( 132) AT5G59870 | Symbols: HTA6 | HTA6; DNA binding | chr5:24115605-24116144 REVERSEweakly similar to ( 142) H2A1_MEDTR Probable histone H2A.1 - Medicago truncatula (Barrel medic)weakly similar to ( 139) loc_os03g17100 12003.m07141 protein histone H2A, putative, expressedH2A H2A HTA1 Histone no original description	histone H2A 6	11.08	0.5	0.42	0.19
K1	GRMZM2G107540	DNA.synthesis/chromatin structure.histone	weakly similar to ( 158) AT1G54690 | Symbols: HTA3, H2AXB, G-H2AX, GAMMA-H2AX | GAMMA-H2AX (GAMMA HISTONE VARIANT H2AX); DNA binding | chr1:20414607-20415206 REVERSEweakly similar to ( 160) H2AX_CICAR Histone H2AX - Cicer arietinum (Chickpea) (Garbanzo)weakly similar to ( 159) loc_os03g51200 12003.m10101 protein histone H2A, putative, expressedH2A H2A HTA1 Histone no original description	gamma histone variant H2AX	7.25	0	0.15	0.38
K1	GRMZM2G099461	DNA.synthesis/chromatin structure.histone	no original description	NA	1.39	0	0.05	0
K1	GRMZM2G150166	DNA.unspecified	highly similar to ( 573) AT4G34490 | Symbols: ATCAP1, CAP 1, CAP1 | ATCAP1 (ARABIDOPSIS THALIANA CYCLASE ASSOCIATED PROTEIN 1); actin binding | chr4:16484896-16487355 REVERSEhighly similar to ( 704) loc_os03g51250 12003.m10106 protein adenylyl cyclase-associated protein 1, putative, expressedCAP_C CAP_N no original description	cyclase associated protein 1	22.26	17.29	9.77	9.75
K1	GRMZM2G156881	DNA.unspecified	moderately similar to ( 243) AT5G07710 | Symbols: | exonuclease family protein | chr5:2453310-2455357 FORWARDmoderately similar to ( 264) loc_os05g01200 12005.m04661 protein exonuclease, putative, expressedEXOIII no original description	Polynucleotidyl transferase, ribonuclease H-like superfamily protein	18.64	4.9	1.69	0.42
K1	GRMZM2G076537	DNA.unspecified	weakly similar to ( 193) AT5G26940 | Symbols: | exonuclease family protein | chr5:9481429-9482647 FORWARDmoderately similar to ( 465) loc_os03g18940 12003.m07312 protein DNA polymerase III subunit epsilon, putative, expressedEXOIII DnaQ Exonuc_X-T PRK06309 PolC PRK07883 no original description	Polynucleotidyl transferase, ribonuclease H-like superfamily protein	13.72	5.67	5.55	3.77
K1	GRMZM2G175236	DNA.unspecified	moderately similar to ( 243) AT5G61390 | Symbols: | exonuclease family protein | chr5:24678802-24680857 REVERSEmoderately similar to ( 262) loc_os05g01200 12005.m04661 protein exonuclease, putative, expressedEXOIII no original description	Polynucleotidyl transferase, ribonuclease H-like superfamily protein	7.32	4.47	1.08	0.47
K1	GRMZM2G001160	DNA.unspecified	highly similar to ( 717) AT3G05740 | Symbols: RECQI1 | RECQI1 (Arabidopsis RecQ helicase l1); ATP binding / ATP-dependent helicase/ helicase/ nucleic acid binding | chr3:1698180-1701228 FORWARDhighly similar to ( 868) loc_os11g44910 12011.m080058 protein bloom syndrome protein, putative, expressedRecQ PRK11057 HELICc DEAD Lhr SrmB DEXDc no original description	RECQ helicase l1	2.35	0.07	0.11	0.02
K1	GRMZM2G068455	gluconeogenesis / glyoxylate cycle.Malate DH	moderately similar to ( 500) AT3G47520 | Symbols: MDH | MDH (MALATE DEHYDROGENASE); L-malate dehydrogenase/ binding / catalytic/ malate dehydrogenase/ oxidoreductase/ oxidoreductase, acting on the CH-OH group of donors, NAD or NADP as acceptor | chr3:17513657-17514868 FORWARDmoderately similar to ( 380) MDHG_ORYSA Malate dehydrogenase, glyoxysomal precursor (EC 1.1.1.37) - Oryza sativa (Rice)high…	malate dehydrogenase	35	13.73	12.48	12.78
K1	GRMZM2G048371	glycolysis.cytosolic branch.enolase	highly similar to ( 779) AT2G36530 | Symbols: LOS2 | LOS2; copper ion binding / phosphopyruvate hydratase | chr2:15321081-15323786 REVERSEhighly similar to ( 874) ENO2_MAIZE Enolase 2 (EC 4.2.1.11) (2-phosphoglycerate dehydratase 2) (2-phospho-D-glycerate hydro-lyase 2) - Zea mays (Maize)highly similar to ( 845) loc_os10g08550 12010.m065231 protein enolase, putative, expressedenolase eno Eno Enol…	Enolase	261.29	90.75	120.98	88.18
K1	GRMZM2G009030	glycolysis.cytosolic branch.enolase	highly similar to ( 774) AT1G74030 | Symbols: | enolase, putative | chr1:27839465-27841901 REVERSEhighly similar to ( 595) ENO_RICCO Enolase (EC 4.2.1.11) (2-phosphoglycerate dehydratase) (2-phospho-D-glycerate hydro-lyase) - Ricinus communis (Castor bean)highly similar to ( 805) loc_os09g20820 12009.m05289 protein enolase, putative, expressedenolase eno Eno Enolase_C Enolase_N PRK08350 no origin…	enolase 1	19.3	3.99	2.56	2.55
K1	GRMZM2G071630	glycolysis.cytosolic branch.glyceraldehyde 3-phosphate dehydrogenase (GAP-DH)	moderately similar to ( 485) AT1G13440 | Symbols: GAPC-2, GAPC2 | GAPC2 (GLYCERALDEHYDE-3-PHOSPHATE DEHYDROGENASE C2); NAD or NADH binding / binding / catalytic/ glyceraldehyde-3-phosphate dehydrogenase (phosphorylating)/ glyceraldehyde-3-phosphate dehydrogenase | chr1:4608465-4610494 REVERSEhighly similar to ( 552) G3PE_MAIZE Glyceraldehyde-3-phosphate dehydrogenase, cytosolic 3 (EC 1.2.1.12) - …	glyceraldehyde-3-phosphate dehydrogenase C2	239.65	51.61	6.27	7.55
K1	GRMZM2G176307	glycolysis.cytosolic branch.glyceraldehyde 3-phosphate dehydrogenase (GAP-DH)	highly similar to ( 555) AT1G13440 | Symbols: GAPC-2, GAPC2 | GAPC2 (GLYCERALDEHYDE-3-PHOSPHATE DEHYDROGENASE C2); NAD or NADH binding / binding / catalytic/ glyceraldehyde-3-phosphate dehydrogenase (phosphorylating)/ glyceraldehyde-3-phosphate dehydrogenase | chr1:4608465-4610494 REVERSEhighly similar to ( 632) G3PE_MAIZE Glyceraldehyde-3-phosphate dehydrogenase, cytosolic 3 (EC 1.2.1.12) - Zea …	glyceraldehyde-3-phosphate dehydrogenase C2	61.67	19.36	4.85	4.7
K1	GRMZM2G059151	glycolysis.cytosolic branch.phosphofructokinase (PFK)	highly similar to ( 910) AT1G12000 | Symbols: | pyrophosphate--fructose-6-phosphate 1-phosphotransferase beta subunit, putative / pyrophosphate-dependent 6-phosphofructose-1-kinase, putative | chr1:4050159-4053727 REVERSEhighly similar to ( 932) PFPB_RICCO Pyrophosphate--fructose 6-phosphate 1-phosphotransferase subunit beta (EC 2.7.1.90) (PFP) (6-phosphofructokinase, pyrophosphate dependent) (Py…	Phosphofructokinase family protein	101.08	25.59	18.4	19.75
K1	GRMZM2G042502	glycolysis.cytosolic branch.phosphofructokinase (PFK)	nearly identical (1042) AT1G76550 | Symbols: | pyrophosphate--fructose-6-phosphate 1-phosphotransferase alpha subunit, putative / pyrophosphate-dependent 6-phosphofructose-1-kinase, putative | chr1:28722900-28726929 REVERSEnearly identical (1060) PFPA_RICCO Pyrophosphate--fructose 6-phosphate 1-phosphotransferase alpha subunit (EC 2.7.1.90) (PFP) (6-phosphofructokinase, pyrophosphate dependent) (…	Phosphofructokinase family protein	76.41	3.08	0.93	2.07
K1	GRMZM2G123371	glycolysis.cytosolic branch.phosphofructokinase (PFK)	nearly identical (1032) AT1G76550 | Symbols: | pyrophosphate--fructose-6-phosphate 1-phosphotransferase alpha subunit, putative / pyrophosphate-dependent 6-phosphofructose-1-kinase, putative | chr1:28722900-28726929 REVERSEnearly identical (1061) PFPA_RICCO Pyrophosphate--fructose 6-phosphate 1-phosphotransferase alpha subunit (EC 2.7.1.90) (PFP) (6-phosphofructokinase, pyrophosphate dependent) (…	Phosphofructokinase family protein	39.6	6.4	2.35	2.26
K1	GRMZM2G098370	glycolysis.cytosolic branch.UGPase	moderately similar to ( 474) AT5G17310 | Symbols: | UTP--glucose-1-phosphate uridylyltransferase, putative / UDP-glucose pyrophosphorylase, putative / UGPase, putative | chr5:5696955-5700845 REVERSEmoderately similar to ( 488) UGPA_HORVU UTP--glucose-1-phosphate uridylyltransferase (EC 2.7.7.9) (UDP-glucose pyrophosphorylase) (UDPGP) (UGPase) - Hordeum vulgare (Barley)highly similar to ( 543) loc…	UDP-glucose pyrophosphorylase 2	10.52	0.25	0.52	0.16
K1	GRMZM2G150098	glycolysis.plastid branch.pyruvate kinase (PK)	highly similar to ( 857) AT5G08570 | Symbols: | pyruvate kinase, putative | chr5:2778433-2780300 FORWARDhighly similar to ( 871) KPYC_SOYBN Pyruvate kinase, cytosolic isozyme (EC 2.7.1.40) (PK) - Glycine max (Soybean)highly similar to ( 947) loc_os04g58110 12004.m10693 protein pyruvate kinase, cytosolic isozyme, putative, expressedPyruvate_Kinase PK PykF PRK05826 PRK09206 PRK06354 PRK06247 PRK067…	Pyruvate kinase family protein	33.79	9.11	8.16	8.86
K1	GRMZM2G177947	glycolysis.plastid branch.pyruvate kinase (PK)	moderately similar to ( 365) AT3G22960 | Symbols: PKP1, PKP-ALPHA | PKP-ALPHA; pyruvate kinase | chr3:8139369-8141771 FORWARDmoderately similar to ( 365) KPYA_RICCO Pyruvate kinase isozyme A, chloroplast precursor (EC 2.7.1.40) - Ricinus communis (Castor bean)highly similar to ( 569) loc_os03g46910 12003.m09706 protein pyruvate kinase isozyme A, chloroplast precursor, putative, expressedPRK05826 …	Pyruvate kinase family protein	19.65	7.81	5.31	1.98
K1	GRMZM2G054651	hormone metabolism.abscisic acid.induced-regulated-responsive-activated	weakly similar to ( 125) AT1G74520 | Symbols: ATHVA22A | ATHVA22A | chr1:28008109-28009156 REVERSEmoderately similar to ( 284) loc_os11g38920 12011.m07740 protein HVA22-like protein c, putative, expressed no original description	HVA22 homologue A	20.13	8.99	5.52	6.38
K1	GRMZM2G376548	hormone metabolism.abscisic acid.induced-regulated-responsive-activated	weakly similar to ( 130) AT4G24960 | Symbols: ATHVA22D | ATHVA22D | chr4:12828401-12828982 FORWARDweakly similar to ( 161) HVA22_HORVU Protein HVA22 - Hordeum vulgare (Barley)weakly similar to ( 160) loc_os08g36440 12008.m07633 protein protein HVA22, putative, expressedTB2_DP1_HVA22 no original description	HVA22 homologue D	11.8	4.06	1.97	0.49
K1	GRMZM2G176841	hormone metabolism.abscisic acid.induced-regulated-responsive-activated	weakly similar to ( 154) AT2G42820 | Symbols: HVA22F | HVA22F (HVA22-LIKE PROTEIN F) | chr2:17817460-17818301 REVERSEvery weakly similar to (87.8) HVA22_HORVU Protein HVA22 - Hordeum vulgare (Barley)moderately similar to ( 231) loc_os01g52780 12001.m11451 protein TB2/DP1, HVA22 family protein, expressedTB2_DP1_HVA22 no original description	HVA22-like protein F	10.32	4.8	1.86	0
K1	GRMZM2G013555	hormone metabolism.abscisic acid.induced-regulated-responsive-activated	moderately similar to ( 403) loc_os01g52780 12001.m11451 protein TB2/DP1, HVA22 family protein, expressed no original description	NA	2.21	0.14	0.09	0.05
K1	GRMZM2G405699	hormone metabolism.abscisic acid.signal transduction	weakly similar to ( 107) AT1G28300 | Symbols: LEC2 | LEC2 (LEAFY COTYLEDON 2); DNA binding / transcription factor | chr1:9897054-9899838 REVERSEvery weakly similar to (95.1) VIV1_MAIZE Regulatory protein viviparous-1 - Zea mays (Maize)weakly similar to ( 168) loc_os08g01090 12008.m26543 protein B3 DNA binding domain containing protein, expressed no original description	AP2/B3-like transcriptional factor family protein	32.23	9.15	8.14	8.31
K1	GRMZM2G101062	hormone metabolism.abscisic acid.synthesis-degradation	moderately similar to ( 227) AT1G75700 | Symbols: HVA22G | HVA22G (HVA22-LIKE PROTEIN G) | chr1:28423956-28424931 FORWARDmoderately similar to ( 362) loc_os03g14610 12003.m06901 protein receptor expression-enhancing protein 3, putative, expressed no original description	HVA22-like protein G	103.87	78.02	29.37	6.62
K1	GRMZM2G050649	hormone metabolism.auxin.induced-regulated-responsive-activated	highly similar to ( 558) AT1G04910 | Symbols: | unknown protein | chr1:1388101-1391074 REVERSEhighly similar to ( 660) loc_os11g29120 12011.m079998 protein growth regulator like protein, putative, expressedDUF246 no original description	O-fucosyltransferase family protein	35.12	11.52	10.86	11.22
K1	GRMZM5G817948	hormone metabolism.auxin.induced-regulated-responsive-activated	moderately similar to ( 243) AT3G26370 | Symbols: | unknown protein | chr3:9656886-9659741 FORWARDmoderately similar to ( 246) loc_os02g06400 12002.m05988 protein auxin-independent growth promoter-like protein, putative, expressedDUF246 no original description	O-fucosyltransferase family protein	18.08	2.11	2.18	1.82
K1	GRMZM2G365162	hormone metabolism.auxin.induced-regulated-responsive-activated	weakly similar to ( 171) loc_os04g56680 12004.m10555 protein OsSAUR22 - Auxin-responsive SAUR gene family member, expressedAuxin_inducible no original description	NA	16.07	15.8	11.64	0.73
K1	GRMZM2G112530	hormone metabolism.auxin.induced-regulated-responsive-activated	moderately similar to ( 283) AT3G07570 | Symbols: | membrane protein, putative | chr3:2418205-2420206 REVERSEmoderately similar to ( 474) loc_os04g41810 12004.m09155 protein dopamine beta-monooxygenase, putative, expressedB561 no original description	Cytochrome b561/ferric reductase transmembrane with DOMON related domain	185.71	70.8	70.98	36.24
K1	GRMZM2G427451	hormone metabolism.auxin.induced-regulated-responsive-activated	very weakly similar to (80.9) AT3G07390 | Symbols: AIR12 | AIR12; extracellular matrix structural constituent | chr3:2365452-2366273 FORWARDweakly similar to ( 165) loc_os08g41290 12008.m08107 protein AIR12, putative, expressed no original description	auxin-responsive family protein	102.22	72.77	42.81	7.22
K1	GRMZM2G356938	hormone metabolism.auxin.induced-regulated-responsive-activated	highly similar to ( 597) AT1G04690 | Symbols: KAB1, KV-BETA1 | KAB1 (POTASSIUM CHANNEL BETA SUBUNIT); oxidoreductase/ potassium channel | chr1:1313662-1315420 FORWARDhighly similar to ( 641) KCAB_ORYSA Probable voltage-gated potassium channel subunit beta (K(+) channel subunit beta) - Oryza sativa (Rice)highly similar to ( 641) loc_os02g57240 12002.m10746 protein voltage-gated potassium channel b…	potassium channel beta subunit 1	69.88	53.09	34.55	12.06
K1	GRMZM2G095839	hormone metabolism.auxin.induced-regulated-responsive-activated	weakly similar to ( 121) loc_os07g29310 12007.m07202 protein OsSAUR30 - Auxin-responsive SAUR gene family member, expressed no original description	NA	19.97	1.05	5.18	0.24
K1	GRMZM2G044968	hormone metabolism.auxin.induced-regulated-responsive-activated	moderately similar to ( 385) AT3G21190 | Symbols: | unknown protein | chr3:7432579-7434543 REVERSEhighly similar to ( 618) loc_os09g32320 12009.m06320 protein expressed proteinDUF246 no original description	O-fucosyltransferase family protein	18.07	8.04	3.49	0.98
K1	GRMZM2G139657	hormone metabolism.auxin.induced-regulated-responsive-activated	moderately similar to ( 374) AT3G26370 | Symbols: | unknown protein | chr3:9656886-9659741 FORWARDmoderately similar to ( 407) loc_os02g06400 12002.m05988 protein auxin-independent growth promoter-like protein, putative, expressedDUF246 no original description	O-fucosyltransferase family protein	16.91	7.98	6.48	5.84
K1	GRMZM2G015049	hormone metabolism.auxin.induced-regulated-responsive-activated	very weakly similar to (95.1) AT1G75580 | Symbols: | auxin-responsive protein, putative | chr1:28377530-28377856 FORWARDweakly similar to ( 113) loc_os06g04590 12006.m05189 protein OsSAUR24 - Auxin-responsive SAUR gene family member, expressedAuxin_inducible no original description	SAUR-like auxin-responsive protein family	16.06	13.01	5.53	0.37
K1	GRMZM2G011463	hormone metabolism.auxin.induced-regulated-responsive-activated	weakly similar to ( 169) loc_os09g26590 12009.m05811 protein OsSAUR37 - Auxin-responsive SAUR gene family member, expressed no original description	NA	10.31	3.19	1.77	0
K1	GRMZM2G045243	hormone metabolism.auxin.induced-regulated-responsive-activated	very weakly similar to (90.1) AT5G20820 | Symbols: | auxin-responsive protein-related | chr5:7046911-7047294 REVERSEweakly similar to ( 184) loc_os09g26590 12009.m05811 protein OsSAUR37 - Auxin-responsive SAUR gene family member, expressed no original description	SAUR-like auxin-responsive protein family	7.61	2.07	3.16	0.13
K1	GRMZM2G031615	hormone metabolism.auxin.induced-regulated-responsive-activated	weakly similar to ( 147) IAA27_ORYSA Auxin-responsive protein IAA27 (Indoleacetic acid-induced protein 27) - Oryza sativa (Rice)moderately similar to ( 214) loc_os11g11410 12011.m80163 protein OsIAA27 - Auxin-responsive Aux/IAA gene family member, expressed no original description	NA	5.99	1.58	3.32	0.39
K1	GRMZM2G054070	hormone metabolism.auxin.induced-regulated-responsive-activated	highly similar to ( 626) AT1G62330 | Symbols: | unknown protein | chr1:23046965-23050053 FORWARDhighly similar to ( 810) loc_os06g13220 12006.m06037 protein growth regulator, putative, expressedDUF246 no original description	O-fucosyltransferase family protein	5.36	2.19	1.38	1.65
K1	GRMZM2G068701	hormone metabolism.auxin.induced-regulated-responsive-activated	highly similar to ( 665) AT4G37390 | Symbols: YDK1, GH3.2, BRU6, GH3-2, AUR3 | BRU6; indole-3-acetic acid amido synthetase | chr4:17579722-17581768 FORWARDhighly similar to ( 778) GH38_ORYSA Probable indole-3-acetic acid-amido synthetase GH3.8 (EC 6.3.2.-) (Auxin-responsive GH3-like protein 8) (OsGH3-8) - Oryza sativa (Rice)highly similar to ( 778) loc_os07g40290 12007.m08271 protein indole-3-ace…	Auxin-responsive GH3 family protein	4.83	1.58	1.64	0.34
K1	GRMZM2G473925	hormone metabolism.auxin.induced-regulated-responsive-activated	moderately similar to ( 208) AT1G35510 | Symbols: | unknown protein | chr1:13071486-13074675 FORWARDmoderately similar to ( 281) loc_os11g07510 12011.m04947 protein growth regulator protein, putativeDUF246 no original description	O-fucosyltransferase family protein	2.98	0.53	0.41	0.44
K1	GRMZM2G350023	hormone metabolism.auxin.induced-regulated-responsive-activated	very weakly similar to ( 100) loc_os04g52670 12004.m10160 protein OsSAUR21 - Auxin-responsive SAUR gene family member, expressed no original description	NA	1.88	0	0.1	0
K1	GRMZM2G366873	hormone metabolism.auxin.induced-regulated-responsive-activated	very weakly similar to ( 100) AT5G54510 | Symbols: GH3.6, DFL1 | DFL1 (DWARF IN LIGHT 1); indole-3-acetic acid amido synthetase | chr5:22131321-22133564 REVERSEweakly similar to ( 140) GH34_ORYSA Probable indole-3-acetic acid-amido synthetase GH3.4 (EC 6.3.2.-) (Auxin-responsive GH3-like protein 4) (OsGH3-4) - Oryza sativa (Rice)weakly similar to ( 140) loc_os05g42150 12005.m08388 protein indole-…	Auxin-responsive GH3 family protein	1.19	0.14	0.02	0.05
K1	GRMZM2G126260	hormone metabolism.auxin.signal transduction	highly similar to ( 608) AT2G01420 | Symbols: PIN4 | PIN4 (PIN-FORMED 4); auxin:hydrogen symporter/ transporter | chr2:180478-183199 REVERSEhighly similar to ( 712) PIN3A_ORYSA Probable auxin efflux carrier component 3a (OsPIN3a) - Oryza sativa (Rice)highly similar to ( 712) loc_os01g45550 12001.m150666 protein auxin efflux carrier component 3a, putative, expressedMem_trans no original description	Auxin efflux carrier family protein	16.43	14.33	6.54	1.07
K1	GRMZM2G116204	hormone metabolism.auxin.signal transduction	weakly similar to ( 164) AT4G02980 | Symbols: ABP1, ABP | ABP1 (ENDOPLASMIC RETICULUM AUXIN BINDING PROTEIN 1); auxin binding | chr4:1319902-1321449 REVERSEmoderately similar to ( 278) ABP1_MAIZE Auxin-binding protein 1 precursor (ABP) (ERABP1) - Zea mays (Maize)moderately similar to ( 249) loc_os12g34460 12012.m073846 protein auxin-binding protein 4 precursor, putative, expressedAuxin_BP no orig…	endoplasmic reticulum auxin binding protein 1	286.76	104.81	62.53	37.06
K1	GRMZM2G135978	hormone metabolism.auxin.signal transduction	weakly similar to ( 153) AT3G62980 | Symbols: TIR1 | TIR1 (TRANSPORT INHIBITOR RESPONSE 1); auxin binding / protein binding / ubiquitin-protein ligase | chr3:23273479-23276181 REVERSEweakly similar to ( 193) loc_os05g05800 12005.m05107 protein transport inhibitor response 1 protein, putative, expressed no original description	F-box/RNI-like superfamily protein	24.35	8.59	6.35	5.37
K1	GRMZM2G427529	hormone metabolism.auxin.signal transduction	highly similar to ( 745) AT4G24390 | Symbols: | F-box family protein (FBX14) | chr4:12613909-12615966 REVERSEnearly identical (1025) loc_os02g52230 12002.m10254 protein transport inhibitor response 1 protein, putative, expressed no original description	RNI-like superfamily protein	10.89	5.45	3.35	3.23
K1	GRMZM2G171702	hormone metabolism.auxin.signal transduction	moderately similar to ( 313) AT1G73590 | Symbols: PIN1, ATPIN1 | PIN1 (PIN-FORMED 1); transporter | chr1:27659772-27662876 FORWARDmoderately similar to ( 388) PIN1B_ORYSA Probable auxin efflux carrier component 1b (OsPIN1b) - Oryza sativa (Rice)moderately similar to ( 388) loc_os11g04190 12011.m04615 protein auxin efflux carrier component 1b, putative, expressedMem_trans no original description	Auxin efflux carrier family protein	6.54	1.77	1.07	1.27
K1	GRMZM2G398848	hormone metabolism.auxin.signal transduction	highly similar to ( 613) AT4G24390 | Symbols: | F-box family protein (FBX14) | chr4:12613909-12615966 REVERSEhighly similar to ( 835) loc_os03g08850 12003.m06391 protein transport inhibitor response 1 protein, putative, expressed no original description	RNI-like superfamily protein	4.45	1.26	0.48	0.82
K1	GRMZM6G437417	hormone metabolism.brassinosteroid.signal transduction.BRI	(at4g39400 : 160.0) Encodes a plasma membrane localized leucine-rich repeat receptor kinase involved in brassinosteroid signal transduction. BRI1 ligand is brassinolide which binds at the extracellular domain. Binding results in phosphorylation of the kinase domain which activates the BRI1 protein leading to BR responses. Residue T-1049 and either S-1044 or T-1045 were essential for kinase functi…	BRI1 like	55.26	53.37	31.52	17.62
K1	GRMZM2G057000	hormone metabolism.brassinosteroid.synthesis-degradation.sterols.DWF1	highly similar to ( 924) AT3G19820 | Symbols: DWF1, DIM, EVE1, DIM1, CBB1 | DWF1 (DWARF 1); calmodulin binding / catalytic | chr3:6879835-6881616 REVERSEhighly similar to ( 917) DIM_PEA Cell elongation protein diminuto - Pisum sativum (Garden pea)nearly identical (1107) loc_os10g25780 12010.m21783 protein cell elongation protein diminuto, putative, expressedGlcD no original description	cell elongation protein / DWARF1 / DIMINUTO (DIM)	378.76	32.89	21.3	16.49
K1	GRMZM2G167085	hormone metabolism.brassinosteroid.synthesis-degradation.sterols.DWF7	moderately similar to ( 379) AT3G02580 | Symbols: STE1, DWF7, BUL1 | STE1 (STEROL 1); C-5 sterol desaturase | chr3:547048-548615 FORWARDmoderately similar to ( 395) SC5D_TOBAC Delta(7)-sterol-C5(6)-desaturase (EC 1.3.3.-) (Delta-7-C-5 sterol desaturase) (Delta(7)-sterol-C5-desaturase) - Nicotiana tabacum (Common tobacco)moderately similar to ( 461) loc_os01g04260 12001.m07061 protein delta-7-ster…	sterol 1	150.25	100.1	24.51	10.72
K1	GRMZM2G075701	hormone metabolism.brassinosteroid.synthesis-degradation.sterols.SMT2	highly similar to ( 543) AT1G20330 | Symbols: SMT2, CVP1, FRL1 | SMT2 (STEROL METHYLTRANSFERASE 2); S-adenosylmethionine-dependent methyltransferase | chr1:7038968-7040053 REVERSEhighly similar to ( 675) SMT2_ORYSA 24-methylenesterol C-methyltransferase 2 (EC 2.1.1.143) (24-sterol C-methyltransferase 2) (Sterol-C-methyltransferase 2) - Oryza sativa (Rice)highly similar to ( 675) loc_os03g04340 12…	sterol methyltransferase 2	74.51	28.84	33.69	21.95
K1	GRMZM2G013448	hormone metabolism.ethylene.synthesis-degradation	moderately similar to ( 216) AT2G19590 | Symbols: ACO1 | ACO1 (ACC OXIDASE 1); 1-aminocyclopropane-1-carboxylate oxidase | chr2:8476239-8477354 REVERSEweakly similar to ( 187) ACCO1_ORYSA 1-aminocyclopropane-1-carboxylate oxidase 1 (EC 1.14.17.4) (ACC oxidase 1) (Ethylene-forming enzyme) (EFE) - Oryza sativa (Rice)moderately similar to ( 282) loc_os01g39860 12001.m10259 protein 1-aminocyclopropan…	ACC oxidase 1	18.79	3.57	1.48	0.32
K1	GRMZM2G105364	hormone metabolism.gibberelin.induced-regulated-responsive-activated	very weakly similar to (82.4) AT5G15230 | Symbols: GASA4 | GASA4 (GAST1 PROTEIN HOMOLOG 4) | chr5:4945286-4946025 FORWARDvery weakly similar to (90.9) loc_os06g15620 12006.m06275 protein GAST1 protein precursor, putative, expressedGASA no original description	GAST1 protein homolog 4	600.94	30.56	11.08	8.69
K1	GRMZM2G150688	hormone metabolism.gibberelin.induced-regulated-responsive-activated	no original description	NA	61	3.9	10.14	1.52
K1	GRMZM2G062527	hormone metabolism.gibberelin.induced-regulated-responsive-activated	very weakly similar to (92.4) AT1G74670 | Symbols: | gibberellin-responsive protein, putative | chr1:28053378-28053893 FORWARDvery weakly similar to (98.6) loc_os05g31280 12005.m07361 protein GAST1 protein precursor, putative, expressedGASA no original description	Gibberellin-regulated family protein	46.64	0.87	0.28	0.43
K1	GRMZM2G107003	hormone metabolism.gibberelin.induced-regulated-responsive-activated	very weakly similar to (80.9) loc_os04g39110 12004.m101546 protein gibberellin-regulated protein 1 precursor, putative, expressed no original description	NA	41.25	0.8	0.98	0.53
K1	GRMZM2G077034	hormone metabolism.gibberelin.induced-regulated-responsive-activated	very weakly similar to (96.3) loc_os03g55290 12003.m10444 protein gibberellin-regulated protein 2 precursor, putative, expressedGASA no original description	NA	20.16	17.51	10.33	1.15
K1	GRMZM2G002178	hormone metabolism.jasmonate.synthesis-degradation.allene oxidase synthase	highly similar to ( 551) AT5G42650 | Symbols: AOS, CYP74A, DDE2 | AOS (ALLENE OXIDE SYNTHASE); allene oxide synthase/ hydro-lyase/ oxygen binding | chr5:17097803-17099359 REVERSEhighly similar to ( 668) C74A2_ORYSA Cytochrome P450 74A2 (EC 4.2.1.92) (Allene oxide synthase 2) (Hydroperoxide dehydrase 2) - Oryza sativa (Rice)highly similar to ( 668) loc_os03g12500 12003.m06700 protein cytochrome P4…	allene oxide synthase	77.91	31.79	37.05	23.05
K1	GRMZM2G000531	lipid metabolism.	weakly similar to ( 191) AT2G29390 | Symbols: ATSMO2 | SMO2-2 (STEROL 4-ALPHA-METHYL-OXIDASE 2-2); 4-alpha-methyl-delta7-sterol-4alpha-methyl oxidase/ C-4 methylsterol oxidase | chr2:12610758-12611929 REVERSEmoderately similar to ( 252) loc_os11g48020 12011.m08600 protein C-4 methylsterol oxidase, putative, expressed no original description	sterol 4-alpha-methyl-oxidase 2-2	94.96	41.78	27.46	29.93
K1	GRMZM2G061419	lipid metabolism.	highly similar to ( 792) AT2G19880 | Symbols: | ceramide glucosyltransferase, putative | chr2:8581578-8585118 FORWARDhighly similar to ( 870) loc_os01g67870 12001.m12891 protein ceramide glucosyltransferase, putative, expressed no original description	Nucleotide-diphospho-sugar transferases superfamily protein	47.61	7.34	6.28	7.23
K1	GRMZM2G108225	lipid metabolism.	highly similar to ( 581) AT4G34640 | Symbols: SQS1, ERG9 | SQS1 (SQUALENE SYNTHASE 1); farnesyl-diphosphate farnesyltransferase | chr4:16538489-16541655 FORWARDhighly similar to ( 704) loc_os03g59040 12003.m101539 protein squalene synthetase, putative, expressedSQS_PSY Trans_IPPS_HH ERG9 Trans_IPPS Isoprenoid_Biosyn_C1 no original description	squalene synthase 1	27.76	11.76	8.41	8.85
K1	GRMZM2G341959	lipid metabolism.	moderately similar to ( 239) AT1G13420 | Symbols: ATST4B, ST4B | ST4B (SULFOTRANSFERASE 4B); brassinosteroid sulfotransferase/ sulfotransferase | chr1:4604871-4605866 FORWARDmoderately similar to ( 289) loc_os09g08190 12009.m04088 protein flavonol 4-sulfotransferase, putative, expressedSulfotransfer_1 no original description	sulfotransferase 4B	26.8	12.65	2.31	0.14
K1	GRMZM2G176301	lipid metabolism.	moderately similar to ( 370) AT2G29390 | Symbols: ATSMO2 | SMO2-2 (STEROL 4-ALPHA-METHYL-OXIDASE 2-2); 4-alpha-methyl-delta7-sterol-4alpha-methyl oxidase/ C-4 methylsterol oxidase | chr2:12610758-12611929 REVERSEmoderately similar to ( 432) loc_os11g48020 12011.m08600 protein C-4 methylsterol oxidase, putative, expressedERG3 no original description	sterol 4-alpha-methyl-oxidase 2-2	16.62	2.65	1.22	1.58
K1	GRMZM2G093828	lipid metabolism.	weakly similar to ( 163) AT1G10030 | Symbols: ERG28 | ERG28 (Arabidopsis homolog of yeast ergosterol28) | chr1:3273972-3275631 FORWARDweakly similar to ( 189) loc_os12g43670 12012.m08141 protein erg28 like protein, expressedErg28 no original description	homolog of yeast ergosterol28	9.32	2.27	2.6	2.08
K1	GRMZM2G124276	lipid metabolism.	moderately similar to ( 386) AT1G14290 | Symbols: SBH2 | SBH2 (SPHINGOID BASE HYDROXYLASE 2); catalytic/ sphingosine hydroxylase | chr1:4880307-4881784 REVERSEmoderately similar to ( 496) loc_os06g12250 12006.m05942 protein protein SUR2, putative, expressedERG3 FA_hydroxylase no original description	sphingoid base hydroxylase 2	6.76	2.2	1.1	1.15
K1	GRMZM2G016551	lipid metabolism.	moderately similar to ( 257) AT1G13580 | Symbols: LAG13 | LAG13 (LAG1 LONGEVITY ASSURANCE HOMOLOG 3) | chr1:4645006-4646765 REVERSEmoderately similar to ( 281) ASCL1_ORYSA ASC1-like protein 1 (Alternaria stem canker resistance-like protein 1) - Oryza sativa (Rice)moderately similar to ( 281) loc_os02g37080 12002.m08796 protein ASC1-like protein 1, putative, expressedLAG1 TLC LAG1 no original desc…	LAG1 longevity assurance homolog 3	5	0.96	0.2	0.1
K1	GRMZM2G163426	lipid metabolism.	moderately similar to ( 413) AT1G13580 | Symbols: LAG13 | LAG13 (LAG1 LONGEVITY ASSURANCE HOMOLOG 3) | chr1:4645006-4646765 REVERSEmoderately similar to ( 441) ASCL1_ORYSA ASC1-like protein 1 (Alternaria stem canker resistance-like protein 1) - Oryza sativa (Rice)moderately similar to ( 441) loc_os02g37080 12002.m08796 protein ASC1-like protein 1, putative, expressedLAG1 TLC LAG1 no original desc…	LAG1 longevity assurance homolog 3	4.38	0.73	0.39	0.24
K1	GRMZM2G030862	lipid metabolism.	moderately similar to ( 436) AT5G23670 | Symbols: LCB2 | LCB2; protein binding / serine C-palmitoyltransferase | chr5:7981889-7985037 FORWARDmoderately similar to ( 474) loc_os11g31640 12011.m07066 protein serine palmitoyltransferase 2, putative, expressedBioF PRK05958 PRK06939 PRK09064 no original description	long chain base2	1.94	0.77	0.26	0.18
K1	GRMZM2G038964	lipid metabolism.FA desaturation.a hydroxylase	moderately similar to ( 318) AT2G34770 | Symbols: FAH1 | FAH1 (FATTY ACID HYDROXYLASE 1); catalytic/ fatty acid alpha-hydroxylase | chr2:14666776-14668061 FORWARDmoderately similar to ( 410) loc_os03g56820 12003.m101521 protein inositolphosphorylceramide-B C-26 hydroxylase, putative, expressed no original description	fatty acid hydroxylase 1	172.69	26.07	14.19	9.01
K1	GRMZM6G247892	lipid metabolism.FA desaturation.a hydroxylase	(at2g34770 : 166.0) encodes a fatty acid hydroxylase, required for the AtBI-1-mediated suppression of programmed cell death.; fatty acid hydroxylase 1 (FAH1); FUNCTIONS IN: fatty acid alpha-hydroxylase activity, catalytic activity; INVOLVED IN: very long-chain fatty acid metabolic process, negative regulation of programmed cell death; LOCATED IN: endoplasmic reticulum; EXPRESSED IN: 24 plant stru…	fatty acid hydroxylase 2	33.41	23.37	9.42	1.31
K1	GRMZM2G064701	lipid metabolism.FA desaturation.omega 3 desaturase	highly similar to ( 524) AT3G12120 | Symbols: FAD2 | FAD2 (FATTY ACID DESATURASE 2); delta12-fatty acid dehydrogenase/ omega-6 fatty acid desaturase | chr3:3860592-3861743 REVERSEhighly similar to ( 540) FD6E2_SOYBN Omega-6 fatty acid desaturase, endoplasmic reticulum isozyme 2 (EC 1.14.19.-) - Glycine max (Soybean)highly similar to ( 646) loc_os02g48560 12002.m100054 protein omega-6 fatty acid d…	fatty acid desaturase 2	56.15	8.15	9.2	7.28
K1	GRMZM2G354558	lipid metabolism.FA desaturation.omega 3 desaturase	moderately similar to ( 466) AT5G05580 | Symbols: FAD8 | FAD8 (FATTY ACID DESATURASE 8); omega-3 fatty acid desaturase | chr5:1664331-1666345 FORWARDmoderately similar to ( 475) FAD3C_RICCO Omega-3 fatty acid desaturase, chloroplast precursor (EC 1.14.19.-) - Ricinus communis (Castor bean)highly similar to ( 545) loc_os12g01370 12012.m04141 protein omega-3 fatty acid desaturase, chloroplast precu…	fatty acid desaturase 8	8.74	3.6	0.82	0.52
K1	AC197672.3_FG002	lipid metabolism.FA synthesis and FA elongation.Acetyl CoA Carboxylation	nearly identical (3111) AT1G36160 | Symbols: ACC1, AT-ACC1, EMB22, GK, PAS3 | ACC1 (ACETYL-COENZYME A CARBOXYLASE 1); acetyl-CoA carboxylase | chr1:13534196-13543773 FORWARDmoderately similar to ( 223) MCCA_ORYSA Methylcrotonoyl-CoA carboxylase subunit alpha, mitochondrial precursor (EC 6.4.1.4) (3-methylcrotonyl-CoA carboxylase 1) (MCCase subunit alpha) (3-methylcrotonyl-CoA:carbon dioxide ligas…	acetyl-CoA carboxylase 1	18.62	3.12	1.95	2.88
K1	GRMZM2G003368	lipid metabolism.FA synthesis and FA elongation.ACP desaturase	moderately similar to ( 337) AT3G02610 | Symbols: | acyl-[acyl-carrier-protein] desaturase/ oxidoreductase/ transition metal ion binding | chr3:555665-557458 FORWARDmoderately similar to ( 327) STAD_GOSHI Acyl-[acyl-carrier-protein] desaturase, chloroplast precursor (EC 1.14.19.2) (Stearoyl-ACP desaturase) - Gossypium hirsutum (Upland cotton)moderately similar to ( 471) loc_os08g09950 12008.m0512…	Plant stearoyl-acyl-carrier-protein desaturase family protein	11.9	0	0.15	0.08
K1	GRMZM2G175818	lipid metabolism.FA synthesis and FA elongation.ACP protein	very weakly similar to (96.7) AT1G54630 | Symbols: ACP3 | ACP3 (ACYL CARRIER PROTEIN 3); acyl carrier | chr1:20401993-20402919 REVERSEweakly similar to ( 171) ACP3_HORVU Acyl carrier protein 3, chloroplast precursor (Acyl carrier protein III) (ACP III) - Hordeum vulgare (Barley)weakly similar to ( 155) loc_os08g43580 12008.m26784 protein acyl carrier protein 3, chloroplast precursor, putative, ex…	acyl carrier protein 3	711.73	279.32	194.68	142.99
K1	GRMZM2G091715	lipid metabolism.FA synthesis and FA elongation.ACP protein	very weakly similar to (90.1) AT1G54580 | Symbols: ACP2 | ACP2 (ACYL CARRIER PROTEIN 2); acyl carrier | chr1:20389572-20390770 FORWARDweakly similar to ( 117) ACP3_HORVU Acyl carrier protein 3, chloroplast precursor (Acyl carrier protein III) (ACP III) - Hordeum vulgare (Barley)weakly similar to ( 114) loc_os12g34890 12012.m07282 protein acyl carrier protein 1, chloroplast precursor, putative, ex…	acyl carrier protein 2	482.06	124.76	121.27	62.39
K1	GRMZM5G829544	lipid metabolism.FA synthesis and FA elongation.ACP thioesterase	moderately similar to ( 489) AT1G08510 | Symbols: FATB | FATB (fatty acyl-ACP thioesterases B); acyl carrier/ acyl-[acyl-carrier-protein] hydrolase | chr1:2691546-2693409 REVERSEmoderately similar to ( 485) FATB_GOSHI Myristoyl-acyl carrier protein thioesterase, chloroplast precursor (EC 3.1.2.-) (16:0-acyl-carrier protein thioesterase) (16:0-ACP thioesterase) (Acyl-[acyl-carrier-protein] hydrola…	fatty acyl-ACP thioesterases B	31.66	13.35	6.43	6.43
K1	GRMZM2G102878	lipid metabolism.FA synthesis and FA elongation.ACP thioesterase	moderately similar to ( 469) AT3G25110 | Symbols: AtFaTA | AtFaTA (Arabidopsis FatA acyl-ACP thioesterase); acyl carrier/ acyl-[acyl-carrier-protein] hydrolase | chr3:9146589-9148273 REVERSEmoderately similar to ( 233) FATB_GOSHI Myristoyl-acyl carrier protein thioesterase, chloroplast precursor (EC 3.1.2.-) (16:0-acyl-carrier protein thioesterase) (16:0-ACP thioesterase) (Acyl-[acyl-carrier-prot…	fatA acyl-ACP thioesterase	13.69	7.07	5.1	2.65
K1	GRMZM2G460078	lipid metabolism.FA synthesis and FA elongation.acyl coa ligase	highly similar to ( 569) AT3G16170 | Symbols: | acyl-activating enzyme 13 (AAE13) | chr3:5476490-5480128 FORWARDvery weakly similar to (99.8) 4CL2_ORYSA 4-coumarate--CoA ligase 2 (EC 6.2.1.12) (4CL 2) (4-coumaroyl-CoA synthase 2) - Oryza sativa (Rice)highly similar to ( 830) loc_os01g55590 12001.m150955 protein long-chain-fatty-acid-CoA ligase-like protein, putative, expressedCaiC PRK07514 AMP-bi…	AMP-dependent synthetase and ligase family protein	26.19	13.91	9.66	9.8
K1	GRMZM2G016774	lipid metabolism.FA synthesis and FA elongation.acyl coa ligase	moderately similar to ( 395) AT3G23790 | Symbols: | AMP-binding protein, putative | chr3:8575268-8581001 FORWARDweakly similar to ( 102) 4CL1_PETCR 4-coumarate--CoA ligase 1 (EC 6.2.1.12) (4CL 1) (4-coumaroyl-CoA synthase 1) - Petroselinum crispum (Parsley) (Petroselinum hortense)highly similar to ( 513) loc_os03g62850 12003.m35526 protein acyl-CoA synthetase-like protein, putative, expressedFAA1…	AMP-dependent synthetase and ligase family protein	19.08	4.56	3.17	1.3
K1	GRMZM2G174830	lipid metabolism.FA synthesis and FA elongation.acyl-CoA binding protein	highly similar to ( 569) AT5G18590 | Symbols: | kelch repeat-containing protein | chr5:6178516-6182186 REVERSEvery weakly similar to (89.4) DYHA_CHLRE Dynein alpha chain, flagellar outer arm (DHC alpha) - Chlamydomonas reinhardtiinearly identical (1034) loc_os12g35350 12012.m073852 protein ranGAP1 interacting protein, putative, expressed no original description	Galactose oxidase/kelch repeat superfamily protein	22.47	7.84	4.51	3.82
K1	GRMZM2G053803	lipid metabolism.FA synthesis and FA elongation.acyl-CoA binding protein	highly similar to ( 781) AT3G05420 | Symbols: ACBP4 | ACBP4 (ACYL-COA BINDING PROTEIN 4); acyl-CoA binding | chr3:1561880-1567047 FORWARDnearly identical (1001) loc_os03g61930 12003.m35507 protein acyl-CoA binding protein, putative, expressed no original description	acyl-CoA binding protein 4	21.13	11.78	7.37	11.75
K1	GRMZM2G326195	lipid metabolism.FA synthesis and FA elongation.acyl-CoA binding protein	moderately similar to ( 332) AT3G05420 | Symbols: ACBP4 | ACBP4 (ACYL-COA BINDING PROTEIN 4); acyl-CoA binding | chr3:1561880-1567047 FORWARDmoderately similar to ( 417) loc_os03g61930 12003.m35507 protein acyl-CoA binding protein, putative, expressed no original description	acyl-CoA binding protein 4	19.09	8.64	6.52	8.26
K1	GRMZM2G024482	lipid metabolism.FA synthesis and FA elongation.beta hydroxyacyl ACP dehydratase	moderately similar to ( 285) AT2G22230 | Symbols: | beta-hydroxyacyl-ACP dehydratase, putative | chr2:9450042-9451427 FORWARDmoderately similar to ( 315) loc_os08g12840 12008.m05411 protein 3-hydroxyacyl-[acyl-carrier protein] dehydratase/ catalytic, putative, expressedfabZ FabZ FabA FabA_FabZ FabA no original description	Thioesterase superfamily protein	47.22	22.88	18.82	11.21
K1	GRMZM2G168304	lipid metabolism.FA synthesis and FA elongation.beta ketoacyl CoA synthase	highly similar to ( 584) AT1G68530 | Symbols: CUT1, POP1, CER6, G2, KCS6 | KCS6 (3-KETOACYL-COA SYNTHASE 6); catalytic/ transferase, transferring acyl groups other than amino-acyl groups | chr1:25713600-25714733 REVERSEhighly similar to ( 812) loc_os06g14810 12006.m06196 protein 3-ketoacyl-CoA synthase, putative, expressedFAE1_CUT1_RppA CHS_like BcsA FabH no original description	3-ketoacyl-CoA synthase 6	229.73	29.36	10.89	3.43
K1	GRMZM2G409312	lipid metabolism.FA synthesis and FA elongation.beta ketoacyl CoA synthase	moderately similar to ( 486) AT1G68530 | Symbols: CUT1, POP1, CER6, G2, KCS6 | KCS6 (3-KETOACYL-COA SYNTHASE 6); catalytic/ transferase, transferring acyl groups other than amino-acyl groups | chr1:25713600-25714733 REVERSEhighly similar to ( 689) loc_os01g34560 12001.m09761 protein 3-ketoacyl-CoA synthase, putative, expressedFAE1_CUT1_RppA CHS_like BcsA no original description	3-ketoacyl-CoA synthase 6	151.63	49.81	2.9	0.99
K1	GRMZM2G162508	lipid metabolism.FA synthesis and FA elongation.beta ketoacyl CoA synthase	weakly similar to ( 144) AT5G43760 | Symbols: KCS20 | KCS20 (3-KETOACYL-COA SYNTHASE 20); fatty acid elongase | chr5:17585903-17588486 FORWARDmoderately similar to ( 254) loc_os10g28060 12010.m05689 protein fatty acid elongase, putative, expressedFAE1_CUT1_RppA CHS_like no original description	3-ketoacyl-CoA synthase 20	148.89	16.22	5.03	2.69
K1	GRMZM2G022558	lipid metabolism.FA synthesis and FA elongation.beta ketoacyl CoA synthase	highly similar to ( 837) AT2G26640 | Symbols: KCS11 | KCS11 (3-KETOACYL-COA SYNTHASE 11); acyltransferase/ catalytic/ transferase, transferring acyl groups other than amino-acyl groups | chr2:11330094-11331623 FORWARDhighly similar to ( 979) loc_os06g39750 12006.m091730 protein fatty acid elongase, putative, expressedFAE1_CUT1_RppA CHS_like BcsA no original description	3-ketoacyl-CoA synthase 11	93.03	15.34	4.15	2.71
K1	GRMZM2G137694	lipid metabolism.FA synthesis and FA elongation.beta ketoacyl CoA synthase	highly similar to ( 520) AT2G26640 | Symbols: KCS11 | KCS11 (3-KETOACYL-COA SYNTHASE 11); acyltransferase/ catalytic/ transferase, transferring acyl groups other than amino-acyl groups | chr2:11330094-11331623 FORWARDhighly similar to ( 694) loc_os10g28060 12010.m05689 protein fatty acid elongase, putative, expressedFAE1_CUT1_RppA CHS_like BcsA no original description	3-ketoacyl-CoA synthase 11	85.81	1.7	1.15	0.85
K1	GRMZM2G062718	lipid metabolism.FA synthesis and FA elongation.beta ketoacyl CoA synthase	moderately similar to ( 472) AT1G68530 | Symbols: CUT1, POP1, CER6, G2, KCS6 | KCS6 (3-KETOACYL-COA SYNTHASE 6); catalytic/ transferase, transferring acyl groups other than amino-acyl groups | chr1:25713600-25714733 REVERSEhighly similar to ( 671) loc_os01g34560 12001.m09761 protein 3-ketoacyl-CoA synthase, putative, expressedFAE1_CUT1_RppA CHS_like BcsA no original description	3-ketoacyl-CoA synthase 6	83.05	30.63	17.37	6.31
K1	GRMZM2G167438	lipid metabolism.FA synthesis and FA elongation.beta ketoacyl CoA synthase	weakly similar to ( 186) AT5G04530 | Symbols: KCS19 | KCS19 (3-KETOACYL-COA SYNTHASE 19); acyltransferase/ catalytic/ transferase, transferring acyl groups other than amino-acyl groups | chr5:1292222-1293616 REVERSEmoderately similar to ( 306) loc_os10g33370 12010.m06165 protein acyltransferase, putative, expressedFAE1_CUT1_RppA CHS_like no original description	3-ketoacyl-CoA synthase 19	80.74	21.29	2.01	1.2
K1	GRMZM2G020740	lipid metabolism.FA synthesis and FA elongation.beta ketoacyl CoA synthase	moderately similar to ( 353) AT1G19440 | Symbols: KCS4 | KCS4 (3-KETOACYL-COA SYNTHASE 4); acyltransferase/ catalytic/ transferase, transferring acyl groups other than amino-acyl groups | chr1:6729119-6730669 FORWARDhighly similar to ( 629) loc_os09g34930 12009.m06493 protein acyltransferase, putative, expressedFAE1_CUT1_RppA CHS_like no original description	3-ketoacyl-CoA synthase 4	25.16	3.49	2.18	0.53
K1	GRMZM2G070422	lipid metabolism.FA synthesis and FA elongation.enoyl ACP reductase	moderately similar to ( 455) AT2G05990 | Symbols: MOD1, ENR1 | MOD1 (MOSAIC DEATH 1); enoyl-[acyl-carrier-protein] reductase (NADH)/ enoyl-[acyl-carrier-protein] reductase/ oxidoreductase | chr2:2322876-2324867 FORWARDmoderately similar to ( 457) FABI_BRANA Enoyl-[acyl-carrier-protein] reductase [NADH], chloroplast precursor (EC 1.3.1.9) (NADH-dependent enoyl-ACP reductase) - Brassica napus (Rape…	NAD(P)-binding Rossmann-fold superfamily protein	61.75	24.1	20.58	9.85
K1	GRMZM2G079256	lipid metabolism.FA synthesis and FA elongation.enoyl ACP reductase	moderately similar to ( 353) AT2G05990 | Symbols: MOD1, ENR1 | MOD1 (MOSAIC DEATH 1); enoyl-[acyl-carrier-protein] reductase (NADH)/ enoyl-[acyl-carrier-protein] reductase/ oxidoreductase | chr2:2322876-2324867 FORWARDmoderately similar to ( 347) FABI_BRANA Enoyl-[acyl-carrier-protein] reductase [NADH], chloroplast precursor (EC 1.3.1.9) (NADH-dependent enoyl-ACP reductase) - Brassica napus (Rape…	NAD(P)-binding Rossmann-fold superfamily protein	41.12	2.79	2.98	1.97
K1	GRMZM5G812228	lipid metabolism.FA synthesis and FA elongation.long chain fatty acid CoA ligase	moderately similar to ( 467) AT4G23850 | Symbols: | long-chain-fatty-acid--CoA ligase / long-chain acyl-CoA synthetase | chr4:12403720-12408263 REVERSEhighly similar to ( 616) loc_os06g06350 12006.m05361 protein ACS-like protein, putative, expressedFAA1 AMP-binding CaiC PRK08316 Acs PRK08315 PRK08314 PRK07656 PRK07786 no original description	AMP-dependent synthetase and ligase family protein	22.84	10.16	5.33	2.01
K1	GRMZM2G104847	lipid metabolism.FA synthesis and FA elongation.long chain fatty acid CoA ligase	moderately similar to ( 231) AT1G49430 | Symbols: LRD2, LACS2 | LACS2 (LONG-CHAIN ACYL-COA SYNTHETASE 2); long-chain-fatty-acid-CoA ligase | chr1:18291188-18295641 FORWARDmoderately similar to ( 288) loc_os11g35400 12011.m080023 protein acyl CoA synthetase, putative, expressedFAA1 no original description	long-chain acyl-CoA synthetase 2	150.01	29.66	14.56	7.2
K1	GRMZM2G119175	lipid metabolism.FA synthesis and FA elongation.pyruvate kinase	highly similar to ( 917) AT3G52990 | Symbols: | pyruvate kinase, putative | chr3:19649336-19652237 FORWARDmoderately similar to ( 377) KPYC_TOBAC Pyruvate kinase, cytosolic isozyme (EC 2.7.1.40) (PK) - Nicotiana tabacum (Common tobacco)highly similar to ( 994) loc_os11g05110 12011.m079911 protein pyruvate kinase, cytosolic isozyme, putative, expressedPyruvate_Kinase PykF PRK05826 PK PRK09206 PRK0…	Pyruvate kinase family protein	37.35	12.56	12.19	12.46
K1	GRMZM2G090747	lipid metabolism.glyceral metabolism.Glycerol-3-phosphate dehydrogenase (NAD+)	highly similar to ( 746) AT2G41540 | Symbols: GPDHC1 | GPDHC1; NAD or NADH binding / glycerol-3-phosphate dehydrogenase (NAD+) | chr2:17326801-17328654 FORWARDhighly similar to ( 895) loc_os01g58740 12001.m43232 protein glycerol-3-phosphate dehydrogenase, putative, expressedGpsA NAD_Gly3P_dh_C gpsA no original description	6-phosphogluconate dehydrogenase family protein	18.97	10.14	5.72	3.47
K1	GRMZM2G173195	lipid metabolism.glyceral metabolism.Glycerol-3-phosphate dehydrogenase (NAD+)	highly similar to ( 664) AT2G41540 | Symbols: GPDHC1 | GPDHC1; NAD or NADH binding / glycerol-3-phosphate dehydrogenase (NAD+) | chr2:17326801-17328654 FORWARDhighly similar to ( 773) loc_os05g41590 12005.m08333 protein glycerol-3-phosphate dehydrogenase, putative, expressedGpsA NAD_Gly3P_dh_C gpsA no original description	6-phosphogluconate dehydrogenase family protein	15.76	8.72	6.33	2.92
K1	GRMZM2G117357	lipid metabolism.lipid degradation.beta-oxidation.multifunctional	highly similar to ( 955) AT3G06860 | Symbols: MFP2, ATMFP2 | MFP2 (MULTIFUNCTIONAL PROTEIN 2); 3-hydroxyacyl-CoA dehydrogenase/ enoyl-CoA hydratase | chr3:2161926-2166009 FORWARDhighly similar to ( 964) MFPA_CUCSA Glyoxysomal fatty acid beta-oxidation multifunctional protein MFP-a [Includes: Enoyl-CoA hydratase (EC 4.2.1.17); 3-2-trans-enoyl-CoA isomerase (EC 5.3.3.8); 3-hydroxybutyryl-CoA epimer…	multifunctional protein 2	2	0.48	0.49	0.17
K1	GRMZM2G034197	lipid metabolism.lipid degradation.lipases.triacylglycerol lipase	weakly similar to ( 175) loc_os01g43140 12001.m10577 protein triacylglycerol lipase, putative, expressed no original description	NA	5.48	4.9	2.09	0.36
K1	GRMZM2G021482	lipid metabolism.lipid degradation.lysophospholipases.glycerophosphodiester phosphodiesterase	moderately similar to ( 202) AT4G26690 | Symbols: SHV3, MRH5, GPDL2 | SHV3 (SHAVEN 3); glycerophosphodiester phosphodiesterase/ kinase | chr4:13456793-13459890 REVERSEmoderately similar to ( 337) loc_os04g39610 12004.m35158 protein glycerophosphoryl diester phosphodiesterase family protein, putative, expressed no original description	PLC-like phosphodiesterase family protein	43.44	8.65	1.64	1.5
K1	GRMZM2G018416	lipid metabolism.lipid degradation.lysophospholipases.glycerophosphodiester phosphodiesterase	highly similar to ( 679) AT4G26690 | Symbols: SHV3, MRH5, GPDL2 | SHV3 (SHAVEN 3); glycerophosphodiester phosphodiesterase/ kinase | chr4:13456793-13459890 REVERSEnearly identical (1062) loc_os02g37590 12002.m08847 protein glycerophosphoryl diester phosphodiesterase family protein, putative, expressedGDPD UgpQ no original description	PLC-like phosphodiesterase family protein	93.22	17.25	12.2	9.8
K1	GRMZM2G013324	lipid metabolism.lipid degradation.lysophospholipases.glycerophosphodiester phosphodiesterase	highly similar to ( 690) AT4G26690 | Symbols: SHV3, MRH5, GPDL2 | SHV3 (SHAVEN 3); glycerophosphodiester phosphodiesterase/ kinase | chr4:13456793-13459890 REVERSEnearly identical (1026) loc_os02g37590 12002.m08847 protein glycerophosphoryl diester phosphodiesterase family protein, putative, expressedGDPD UgpQ no original description	PLC-like phosphodiesterase family protein	66.54	6.86	7.19	5.41
K1	GRMZM2G153274	lipid metabolism.lipid degradation.lysophospholipases.glycerophosphodiester phosphodiesterase	moderately similar to ( 420) AT5G08030 | Symbols: | glycerophosphoryl diester phosphodiesterase family protein | chr5:2575152-2576770 REVERSEmoderately similar to ( 499) loc_os01g55780 12001.m11736 protein glycerophosphoryl diester phosphodiesterase precursor, putative, expressedglpQ GDPD UgpQ no original description	PLC-like phosphodiesterases superfamily protein	33.74	19.5	14.19	8.37
K1	GRMZM2G038934	lipid metabolism.lipid degradation.lysophospholipases.glycerophosphodiester phosphodiesterase	weakly similar to ( 166) AT4G26690 | Symbols: SHV3, MRH5, GPDL2 | SHV3 (SHAVEN 3); glycerophosphodiester phosphodiesterase/ kinase | chr4:13456793-13459890 REVERSEmoderately similar to ( 269) loc_os04g39610 12004.m35158 protein glycerophosphoryl diester phosphodiesterase family protein, putative, expressed no original description	PLC-like phosphodiesterase family protein	22.36	7.03	0.45	0.78
K1	GRMZM6G781015	lipid metabolism.lipid degradation.lysophospholipases.phospholipase A2	(at2g06925 : 114.0) Encodes a secretory phospholipase A2 enzyme, which specifically hydrolyzes the sn-2 position of phospholipids. The enzyme has a preference towards linoleoyl acyl chain over palmitoyl acyl chain. It also has a slight preference for phosphatidylcholine over phosphatidylethanolamine.; PLA2-ALPHA; FUNCTIONS IN: phospholipase A2 activity; INVOLVED IN: phospholipid metabolic process…	Phospholipase A2 family protein	32.74	11.28	9.54	0.7
K1	GRMZM2G072578	lipid metabolism.lipid degradation.lysophospholipases.phospholipase A2	weakly similar to ( 142) AT2G06925 | Symbols: ATSPLA2-ALPHA, PLA2-ALPHA | PLA2-ALPHA; phospholipase A2 | chr2:2842475-2843212 REVERSEmoderately similar to ( 205) loc_os03g50030 12003.m09999 protein phospholipase A2, putative, expressedPLA2_plant no original description	Phospholipase A2 family protein	11.47	2.59	0.42	0.29
K1	GRMZM2G140811	lipid metabolism.lipid degradation.lysophospholipases.phospholipase D	nearly identical (1141) AT4G35790 | Symbols: ATPLDDELTA, PLDDELTA | ATPLDDELTA; phospholipase D | chr4:16955774-16959875 REVERSEhighly similar to ( 691) PLDA1_VIGUN Phospholipase D alpha 1 (EC 3.1.4.4) (PLD alpha 1) (Choline phosphatase 1) (Phosphatidylcholine-hydrolyzing phospholipase D 1) - Vigna unguiculata (Cowpea)nearly identical (1498) loc_os09g37100 12009.m06658 protein phospholipase D del…	phospholipase D delta	24.12	10.44	7.01	7.75
K1	GRMZM5G865943	lipid metabolism.lipid degradation.lysophospholipases.phospholipase D	highly similar to ( 716) AT4G35790 | Symbols: ATPLDDELTA, PLDDELTA | ATPLDDELTA; phospholipase D | chr4:16955774-16959875 REVERSEhighly similar to ( 525) PLDA1_MAIZE Phospholipase D alpha 1 (EC 3.1.4.4) (PLD alpha 1) (Choline phosphatase 1) (Phosphatidylcholine-hydrolyzing phospholipase D 1) - Zea mays (Maize)highly similar to ( 739) loc_os09g37100 12009.m06658 protein phospholipase D delta, puta…	phospholipase D delta	1.72	0.15	0.14	0.11
K1	GRMZM2G083195	lipid metabolism.Phospholipid synthesis	highly similar to ( 689) AT2G38110 | Symbols: ATGPAT6, GPAT6 | GPAT6 (GLYCEROL-3-PHOSPHATE ACYLTRANSFERASE 6); 1-acylglycerol-3-phosphate O-acyltransferase/ acyltransferase | chr2:15952816-15955364 REVERSEhighly similar to ( 842) loc_os01g63580 12001.m12474 protein glycerol-3-phosphate acyltransferase 8, putative, expressed no original description	glycerol-3-phosphate acyltransferase 6	307.83	134.68	61.87	53.82
K1	GRMZM2G177150	lipid metabolism.Phospholipid synthesis	moderately similar to ( 457) AT1G06520 | Symbols: ATGPAT1, GPAT1 | GPAT1 (GLYCEROL-3-PHOSPHATE ACYLTRANSFERASE 1); 1-acylglycerol-3-phosphate O-acyltransferase/ acyltransferase | chr1:1994170-1996067 REVERSEhighly similar to ( 738) loc_os01g44069 12001.m10665 protein glycerol-3-phosphate acyltransferase 1, putative, expressed no original description	glycerol-3-phosphate acyltransferase 1	41.69	2.77	1.33	1.94
K1	GRMZM2G075295	lipid metabolism.Phospholipid synthesis	moderately similar to ( 492) AT2G38110 | Symbols: ATGPAT6, GPAT6 | GPAT6 (GLYCEROL-3-PHOSPHATE ACYLTRANSFERASE 6); 1-acylglycerol-3-phosphate O-acyltransferase/ acyltransferase | chr2:15952816-15955364 REVERSEhighly similar to ( 557) loc_os05g37600 12005.m07939 protein glycerol-3-phosphate acyltransferase 8, putative, expressed no original description	glycerol-3-phosphate acyltransferase 6	24.77	6.45	1.73	0.34
K1	GRMZM2G070304	lipid metabolism.Phospholipid synthesis	moderately similar to ( 371) AT1G02390 | Symbols: ATGPAT2, GPAT2 | GPAT2 (GLYCEROL-3-PHOSPHATE ACYLTRANSFERASE 2); acyltransferase | chr1:480921-483163 FORWARDhighly similar to ( 583) loc_os11g45400 12011.m08372 protein glycerol-3-phosphate acyltransferase 1, putative, expressed no original description	glycerol-3-phosphate acyltransferase 2	4.24	3.29	1.04	0.17
K1	GRMZM2G033544	lipid metabolism.Phospholipid synthesis.cyclopropane-fatty-acyl-phospholipid synthase	highly similar to ( 536) AT3G23510 | Symbols: | cyclopropane fatty acid synthase, putative / CPA-FA synthase, putative | chr3:8428071-8433159 FORWARDhighly similar to ( 595) loc_os07g29220 12007.m07193 protein cyclopropane-fatty-acyl-phospholipid synthase/ oxidoreductase, putative, expressedCfa CMAS PRK11705 no original description	Cyclopropane-fatty-acyl-phospholipid synthase	53.23	3.29	0.32	0.47
K1	GRMZM2G079805	lipid metabolism.Phospholipid synthesis.cyclopropane-fatty-acyl-phospholipid synthase	nearly identical (1016) AT3G23530 | Symbols: | cyclopropane fatty acid synthase, putative / CPA-FA synthase, putative | chr3:8437472-8442597 FORWARDhighly similar to ( 994) loc_os12g16650 12012.m073808 protein cyclopropane fatty acid synthase, putative, expressedCfa COG2907 CMAS PRK11705 HemY no original description	Cyclopropane-fatty-acyl-phospholipid synthase	11.55	0.45	0.47	0.23
K1	GRMZM2G074158	major CHO metabolism.degradation.starch.starch phosphorylase	nearly identical (1352) AT3G29320 | Symbols: | glucan phosphorylase, putative | chr3:11252871-11257587 FORWARDnearly identical (1387) PHSL_IPOBA Alpha-1,4 glucan phosphorylase L isozyme, chloroplast precursor (EC 2.4.1.1) (Starch phosphorylase L) - Ipomoea batatas (Sweet potato) (Batate)nearly identical (1458) loc_os03g55090 12003.m10424 protein alpha-1,4 glucan phosphorylase, L isozyme, chloropl…	Glycosyl transferase, family 35	17.4	8.71	5.46	6.86
K1	GRMZM2G051677	major CHO metabolism.degradation.sucrose.fructokinase	moderately similar to ( 464) AT4G10260 | Symbols: | pfkB-type carbohydrate kinase family protein | chr4:6371486-6372770 REVERSEhighly similar to ( 628) SCRK2_MAIZE Fructokinase-2 (EC 2.7.1.4) (ZmFRK2) - Zea mays (Maize)highly similar to ( 580) loc_os08g02120 12008.m04358 protein fructokinase-2, putative, expressedbac_FRK PRK09434 PfkB KdgK RbsK ribokinase ribokinase_group_A PRK11142 ribokinase_gr…	pfkB-like carbohydrate kinase family protein	1322.69	516.91	196.12	232.24
K1	GRMZM2G095725	major CHO metabolism.degradation.sucrose.invertases.cell wall	highly similar to ( 586) AT3G52600 | Symbols: AtcwINV2 | AtcwINV2 (Arabidopsis thaliana cell wall invertase 2); hydrolase, hydrolyzing O-glycosyl compounds | chr3:19507080-19508833 REVERSEhighly similar to ( 869) INV2_ORYSA Beta-fructofuranosidase, insoluble isoenzyme 2 precursor (EC 3.2.1.26) (Sucrose hydrolase 2) (Invertase 2) (Cell wall beta-fructosidase 2) (OsCIN2) - Oryza sativa (Rice)highly…	cell wall invertase 2	1.97	1.76	0.35	0.05
K1	GRMZM2G152908	major CHO metabolism.degradation.sucrose.Susy	highly similar to ( 859) AT3G43190 | Symbols: SUS4, ATSUS4 | SUS4; UDP-glycosyltransferase/ sucrose synthase/ transferase, transferring glycosyl groups | chr3:15179204-15182577 REVERSEnearly identical (1169) SUS2_MAIZE Sucrose synthase 2 (EC 2.4.1.13) (Sucrose-UDP glucosyltransferase 2) - Zea mays (Maize)nearly identical (1119) loc_os03g28330 12003.m34880 protein sucrose synthase 2, putative, exp…	sucrose synthase 4	3506.35	526.29	121.47	56.48
K1	GRMZM2G060659	major CHO metabolism.degradation.sucrose.Susy	nearly identical (1179) AT1G73370 | Symbols: SUS6, ATSUS6 | SUS6 (SUCROSE SYNTHASE 6); UDP-glycosyltransferase/ sucrose synthase | chr1:27584533-27588326 REVERSEhighly similar to ( 970) SUS2_PEA Sucrose synthase 2 (EC 2.4.1.13) (Sucrose-UDP glucosyltransferase 2) - Pisum sativum (Garden pea)nearly identical (1605) loc_os04g24430 12004.m07574 protein sucrose synthase 2, putative, expressedSucrose_…	sucrose synthase 6	58.05	42.79	14.48	5.36
K1	GRMZM2G045171	major CHO metabolism.degradation.sucrose.Susy	nearly identical (1046) AT1G73370 | Symbols: SUS6, ATSUS6 | SUS6 (SUCROSE SYNTHASE 6); UDP-glycosyltransferase/ sucrose synthase | chr1:27584533-27588326 REVERSEhighly similar to ( 849) SUS2_PEA Sucrose synthase 2 (EC 2.4.1.13) (Sucrose-UDP glucosyltransferase 2) - Pisum sativum (Garden pea)nearly identical (1296) loc_os02g58480 12002.m10869 protein sucrose synthase 2, putative, expressedSucrose_…	sucrose synthase 6	8.35	6.13	1.87	1.07
K1	GRMZM2G141399	major CHO metabolism.synthesis.starch.starch synthase	nearly identical (1008) AT1G11720 | Symbols: ATSS3 | ATSS3 (starch synthase 3); starch synthase/ transferase, transferring glycosyl groups | chr1:3952511-3956840 FORWARDnearly identical (1021) SSY3_SOLTU Soluble starch synthase 3, chloroplast precursor (EC 2.4.1.21) (SS III) (Soluble starch synthase III) - Solanum tuberosum (Potato)nearly identical (1330) loc_os08g09230 12008.m05058 protein starc…	starch synthase 3	2.03	0.29	0.41	0.05
K1	GRMZM5G837108	major CHO metabolism.synthesis.starch.transporter	weakly similar to ( 172) AT4G28390 | Symbols: AAC3, ATAAC3 | AAC3 (ADP/ATP CARRIER 3); ATP:ADP antiporter/ binding | chr4:14041486-14042781 REVERSEmoderately similar to ( 248) ADT1_MAIZE ADP,ATP carrier protein 1, mitochondrial precursor (ADP/ATP translocase 1) (Adenine nucleotide translocator 1) (ANT 1) - Zea mays (Maize)weakly similar to ( 197) loc_os02g48720 12002.m33839 protein ADP,ATP carrie…	ADP/ATP carrier 3	709.56	209.31	152.27	148.91
K1	GRMZM2G135186	major CHO metabolism.synthesis.starch.transporter	highly similar to ( 538) AT3G08580 | Symbols: AAC1 | AAC1 (ADP/ATP CARRIER 1); ATP:ADP antiporter/ binding | chr3:2605706-2607030 REVERSEhighly similar to ( 724) ADT2_MAIZE ADP,ATP carrier protein 2, mitochondrial precursor (ADP/ATP translocase 2) (Adenine nucleotide translocator 2) (ANT 2) - Zea mays (Maize)highly similar to ( 650) loc_os02g48720 12002.m33839 protein ADP,ATP carrier protein, mit…	ADP/ATP carrier 1	247.68	82.44	65.9	51.55
K1	GRMZM2G122437	metal handling.binding, chelation and storage	weakly similar to ( 151) AT5G50740 | Symbols: | metal ion binding | chr5:20635983-20637970 REVERSEmoderately similar to ( 213) loc_os04g32030 12004.m08302 protein ATFP3, putative, expressed no original description	Heavy metal transport/detoxification superfamily protein	120.3	66.01	33.94	5.87
K1	GRMZM2G114675	metal handling.binding, chelation and storage	very weakly similar to (93.2) AT3G06130 | Symbols: | heavy-metal-associated domain-containing protein | chr3:1853048-1854673 REVERSEweakly similar to ( 125) loc_os12g05040 12012.m073762 protein metal ion binding protein, putative, expressed no original description	Heavy metal transport/detoxification superfamily protein	35.92	16.07	16.06	6.8
K1	GRMZM2G063342	metal handling.binding, chelation and storage	very weakly similar to (93.6) AT5G03380 | Symbols: | heavy-metal-associated domain-containing protein | chr5:832400-834128 REVERSEweakly similar to ( 176) loc_os03g05750 12003.m06097 protein metal ion binding protein, putative, expressed no original description	Heavy metal transport/detoxification superfamily protein	24.43	1.97	0.12	0.26
K1	GRMZM2G113863	metal handling.binding, chelation and storage	very weakly similar to (87.4) AT5G27690 | Symbols: | heavy-metal-associated domain-containing protein | chr5:9803796-9805036 FORWARDweakly similar to ( 113) loc_os07g47480 12007.m08965 protein copper chaperone, putative, expressed no original description	Heavy metal transport/detoxification superfamily protein	11.92	7.64	6.02	1.17
K1	GRMZM2G123486	metal handling.binding, chelation and storage	very weakly similar to (90.5) AT5G27690 | Symbols: | heavy-metal-associated domain-containing protein | chr5:9803796-9805036 FORWARDweakly similar to ( 112) loc_os07g47480 12007.m08965 protein copper chaperone, putative, expressed no original description	Heavy metal transport/detoxification superfamily protein	10.04	1.36	0.89	0.25
K1	GRMZM2G089873	metal handling.binding, chelation and storage	weakly similar to ( 108) loc_os10g30450 12010.m05907 protein metal ion binding protein, putative, expressed no original description	NA	7.51	2.54	0.67	0.23
K1	GRMZM2G166711	metal handling.binding, chelation and storage	very weakly similar to (95.9) AT2G28660 | Symbols: | copper-binding family protein | chr2:12295419-12296944 FORWARDweakly similar to ( 162) loc_os08g31340 12008.m07132 protein heavy metal-associated domain containing protein, expressed no original description	Chloroplast-targeted copper chaperone protein	6.28	2.64	1.75	0.09
K1	GRMZM2G022856	minor CHO metabolism.callose	nearly identical (2257) AT4G04970 | Symbols: ATGSL1, ATGSL01, GSL01, GSL1 | GSL1 (GLUCAN SYNTHASE-LIKE 1); 1,3-beta-glucan synthase/ transferase, transferring glycosyl groups | chr4:2537039-2542434 FORWARDnearly identical (3016) loc_os01g55040 12001.m11664 protein ATGSL05, putative, expressedGlucan_synthase no original description	glucan synthase-like 1	10.67	3.59	1.84	2.79
K1	GRMZM2G430680	minor CHO metabolism.callose	nearly identical (2238) AT5G13000 | Symbols: ATGSL12, gsl12 | ATGSL12 (glucan synthase-like 12); 1,3-beta-glucan synthase/ transferase, transferring glycosyl groups | chr5:4110445-4121202 REVERSEnearly identical (2129) loc_os03g03610 12003.m34995 protein CALS1, putative, expressedGlucan_synthase no original description	glucan synthase-like 12	8.61	1.15	0.72	0.89
K1	GRMZM2G465764	minor CHO metabolism.callose	highly similar to ( 941) AT1G06490 | Symbols: ATGSL07, gsl07, atgsl7 | ATGSL07 (glucan synthase-like 7); 1,3-beta-glucan synthase/ transferase, transferring glycosyl groups | chr1:1978762-1989046 FORWARDnearly identical (1001) loc_os01g34890 12001.m09793 protein ATGSL07, putativeGlucan_synthase no original description	glucan synthase-like 7	5.56	1.04	0.44	0.89
K1	GRMZM2G084802	minor CHO metabolism.callose	nearly identical (1048) AT3G59100 | Symbols: ATGSL11, gsl11 | ATGSL11 (glucan synthase-like 11); 1,3-beta-glucan synthase/ transferase, transferring glycosyl groups | chr3:21843407-21853860 FORWARDhighly similar to ( 932) loc_os06g51270 12006.m09650 protein CALS1, putative, expressedGlucan_synthase no original description	glucan synthase-like 11	5.26	1.43	0.59	0.39
K1	GRMZM2G471139	minor CHO metabolism.callose	moderately similar to ( 352) AT3G59100 | Symbols: ATGSL11, gsl11 | ATGSL11 (glucan synthase-like 11); 1,3-beta-glucan synthase/ transferase, transferring glycosyl groups | chr3:21843407-21853860 FORWARDmoderately similar to ( 292) loc_os06g51270 12006.m09650 protein CALS1, putative, expressed no original description	glucan synthase-like 11	4.31	1.1	0.22	0.15
K1	GRMZM2G146463	minor CHO metabolism.galactose.alpha-galactosidases	moderately similar to ( 489) AT5G08380 | Symbols: AtAGAL1 | AtAGAL1 (Arabidopsis thaliana ALPHA-GALACTOSIDASE 1); alpha-galactosidase/ catalytic/ hydrolase, hydrolyzing O-glycosyl compounds | chr5:2694851-2697616 REVERSEmoderately similar to ( 451) AGAL_ORYSA Alpha-galactosidase precursor (EC 3.2.1.22) (Melibiase) (Alpha-D-galactoside galactohydrolase) - Oryza sativa (Rice)highly similar to ( 501…	alpha-galactosidase 1	7.57	2.85	3.22	1.33
K1	GRMZM2G039588	minor CHO metabolism.others	weakly similar to ( 181) AT5G57330 | Symbols: | aldose 1-epimerase family protein | chr5:23218392-23220664 FORWARDmoderately similar to ( 216) loc_os04g56290 12004.m35496 protein apospory-associated protein C, putative, expressedCOG0676 no original description	Galactose mutarotase-like superfamily protein	69.8	41.18	28.55	30.18
K1	GRMZM2G168510	minor CHO metabolism.others	highly similar to ( 501) AT1G79500 | Symbols: | 2-dehydro-3-deoxyphosphooctonate aldolase / phospho-2-dehydro-3-deoxyoctonate aldolase / 3-deoxy-D-manno-octulosonic acid 8-phosphate synthetase (KDSA) | chr1:29903797-29907730 FORWARDhighly similar to ( 509) KDSA_PEA 2-dehydro-3-deoxyphosphooctonate aldolase (EC 2.5.1.55) (Phospho-2-dehydro-3-deoxyoctonate aldolase) (3-deoxy-D-manno-octulosonic aci…	Aldolase-type TIM barrel family protein	36.58	16.95	12.5	7.28
K1	GRMZM2G003354	minor CHO metabolism.others	very weakly similar to (80.9) AT3G61610 | Symbols: | aldose 1-epimerase family protein | chr3:22799480-22801029 FORWARDweakly similar to ( 115) loc_os01g46950 12001.m10892 protein apospory-associated protein C, putative, expressed no original description	Galactose mutarotase-like superfamily protein	33.87	9.86	5.21	2.86
K1	GRMZM2G125233	minor CHO metabolism.others	moderately similar to ( 311) AT3G47800 | Symbols: | aldose 1-epimerase family protein | chr3:17634971-17636998 FORWARDmoderately similar to ( 490) loc_os04g38540 12004.m08844 protein aldose 1-epimerase, putative, expressedgalM Aldose_epim GalM no original description	Galactose mutarotase-like superfamily protein	7.68	2.78	0.35	0.35
K1	GRMZM2G056629	minor CHO metabolism.others	moderately similar to ( 370) AT5G15140 | Symbols: | aldose 1-epimerase family protein | chr5:4908686-4910670 FORWARDhighly similar to ( 535) loc_os02g36600 12002.m08747 protein aldose 1-epimerase precursor, putative, expressedgalM Aldose_epim GalM no original description	Galactose mutarotase-like superfamily protein	4.89	3.6	3.44	0.5
K1	GRMZM2G366659	minor CHO metabolism.trehalose.TPS	nearly identical (1120) AT1G23870 | Symbols: ATTPS9, TPS9 | ATTPS9; transferase, transferring glycosyl groups / trehalose-phosphatase | chr1:8432695-8435506 FORWARDnearly identical (1485) loc_os08g31980 12008.m07192 protein trehalose 6-phosphate synthase, putative, expressedGlyco_transf_20 OtsA Trehalose_PPase PRK10117 OtsB no original description	trehalose-phosphatase/synthase 9	11.4	3.28	1.47	1.72
K1	GRMZM2G304274	minor CHO metabolism.trehalose.TPS	nearly identical (1236) AT1G06410 | Symbols: ATTPS7, TPS7, ATTPSA | ATTPS7; alpha,alpha-trehalose-phosphate synthase (UDP-forming)/ transferase, transferring glycosyl groups / trehalose-phosphatase | chr1:1955413-1958153 FORWARDnearly identical (1545) loc_os01g54560 12001.m150713 protein trehalose synthase, putative, expressedGlyco_transf_20 OtsA Trehalose_PPase PRK10117 OtsB no original descript…	trehalose-phosphatase/synthase 7	2.89	1.15	0.75	0.59
K1	GRMZM2G037379	misc.acid and other phosphatases	moderately similar to ( 296) AT1G72880 | Symbols: | acid phosphatase survival protein SurE, putative | chr1:27423678-27425928 REVERSEmoderately similar to ( 442) loc_os01g51280 12001.m43160 protein acid phosphatase, putative, expressedsurE SurE SurE no original description	Survival protein SurE-like phosphatase/nucleotidase	46.29	12.09	6.89	9.53
K1	GRMZM2G096010	misc.acyl transferases	moderately similar to ( 381) AT1G80950 | Symbols: | phospholipid/glycerol acyltransferase family protein | chr1:30412653-30414935 REVERSEmoderately similar to ( 443) loc_os05g28960 12005.m27789 protein JD1, putative, expressedPlsC no original description	Phospholipid/glycerol acyltransferase family protein	16.35	6.27	4.79	1.07
K1	GRMZM2G447691	misc.beta 1,3 glucan hydrolases	weakly similar to ( 105) AT2G43670 | Symbols: | glycosyl hydrolase family protein 17 | chr2:18105145-18105874 FORWARDweakly similar to ( 140) loc_os01g14140 12001.m150537 protein glucan endo-1,3-beta-glucosidase 4 precursor, putative, expressedX8 no original description	Carbohydrate-binding X8 domain superfamily protein	192.82	9.59	6.72	4.66
K1	GRMZM2G131262	misc.beta 1,3 glucan hydrolases	weakly similar to ( 115) AT1G18650 | Symbols: PDCB3 | PDCB3 (PLASMODESMATA CALLOSE-BINDING PROTEIN 3); callose binding / polysaccharide binding | chr1:6419036-6420413 REVERSEvery weakly similar to (90.1) E13B_WHEAT Glucan endo-1,3-beta-glucosidase precursor (EC 3.2.1.39) ((1->3)-beta-glucan endohydrolase) ((1->3)-beta-glucanase) (Beta-1,3-endoglucanase) - Triticum aestivum (Wheat)weakly similar t…	plasmodesmata callose-binding protein 3	47.61	7.23	1.35	1.54
K1	GRMZM5G860761	misc.beta 1,3 glucan hydrolases	weakly similar to ( 112) AT2G43670 | Symbols: | glycosyl hydrolase family protein 17 | chr2:18105145-18105874 FORWARDvery weakly similar to (84.3) E13B_WHEAT Glucan endo-1,3-beta-glucosidase precursor (EC 3.2.1.39) ((1->3)-beta-glucan endohydrolase) ((1->3)-beta-glucanase) (Beta-1,3-endoglucanase) - Triticum aestivum (Wheat)weakly similar to ( 133) loc_os01g14140 12001.m150537 protein glucan endo…	Carbohydrate-binding X8 domain superfamily protein	38.03	3.07	5.44	1.39
K1	GRMZM2G154936	misc.beta 1,3 glucan hydrolases	very weakly similar to (92.4) loc_os05g43690 12005.m08495 protein GPI-anchored protein, putative, expressedX8 no original description	NA	33.06	7.01	7.64	3.64
K1	GRMZM2G143791	misc.beta 1,3 glucan hydrolases	very weakly similar to (80.5) AT2G01630 | Symbols: | glycosyl hydrolase family 17 protein / beta-1,3-glucanase, putative | chr2:279564-281955 REVERSEvery weakly similar to (99.0) loc_os05g43690 12005.m08495 protein GPI-anchored protein, putative, expressedX8 no original description	O-Glycosyl hydrolases family 17 protein	23.88	4.8	6.03	2.47
K1	GRMZM2G081790	misc.beta 1,3 glucan hydrolases	weakly similar to ( 127) AT1G79480 | Symbols: | LOCATED IN: endomembrane system; CONTAINS InterPro DOMAIN/s: X8 (InterPro:IPR012946); BEST Arabidopsis thaliana protein match is: glycosyl hydrolase family protein 17 (TAIR:AT5G67460.1); Has 4247 Blast hits to 3762 proteins in 375 species: Archae - 10; Bacteria - 432; Metazoa - 1406; Fungi - 619; Plants - 1140; Viruses - 87; Other Eukaryotes - 553 (…	O-Glycosyl hydrolases family 17 protein	15.45	1.66	1.08	1.26
K1	GRMZM2G429873	misc.beta 1,3 glucan hydrolases	weakly similar to ( 103) AT1G29380 | Symbols: | FUNCTIONS IN: molecular_function unknown; INVOLVED IN: biological_process unknown; LOCATED IN: endomembrane system; CONTAINS InterPro DOMAIN/s: X8 (InterPro:IPR012946); BEST Arabidopsis thaliana protein match is: unknown protein (TAIR:AT2G30933.2); Has 72661 Blast hits to 25630 proteins in 1396 species: Archae - 121; Bacteria - 23698; Metazoa - 2251…	Carbohydrate-binding X8 domain superfamily protein	10.03	5.98	2.68	0.32
K1	GRMZM2G093632	misc.beta 1,3 glucan hydrolases	weakly similar to ( 101) AT1G79480 | Symbols: | LOCATED IN: endomembrane system; CONTAINS InterPro DOMAIN/s: X8 (InterPro:IPR012946); BEST Arabidopsis thaliana protein match is: glycosyl hydrolase family protein 17 (TAIR:AT5G67460.1); Has 4247 Blast hits to 3762 proteins in 375 species: Archae - 10; Bacteria - 432; Metazoa - 1406; Fungi - 619; Plants - 1140; Viruses - 87; Other Eukaryotes - 553 (…	O-Glycosyl hydrolases family 17 protein	2.71	0	0.26	0
K1	GRMZM2G046101	misc.beta 1,3 glucan hydrolases.glucan endo-1,3-beta-glucosidase	moderately similar to ( 467) AT4G34480 | Symbols: | catalytic/ cation binding / hydrolase, hydrolyzing O-glycosyl compounds | chr4:16481147-16483988 REVERSEmoderately similar to ( 309) E13B_WHEAT Glucan endo-1,3-beta-glucosidase precursor (EC 3.2.1.39) ((1->3)-beta-glucan endohydrolase) ((1->3)-beta-glucanase) (Beta-1,3-endoglucanase) - Triticum aestivum (Wheat)highly similar to ( 643) loc_os03g4…	O-Glycosyl hydrolases family 17 protein	106.82	26.96	13.8	5.36
K1	GRMZM2G076584	misc.beta 1,3 glucan hydrolases.glucan endo-1,3-beta-glucosidase	moderately similar to ( 428) AT2G27500 | Symbols: | glycosyl hydrolase family 17 protein | chr2:11752364-11753514 REVERSEmoderately similar to ( 251) E13B_WHEAT Glucan endo-1,3-beta-glucosidase precursor (EC 3.2.1.39) ((1->3)-beta-glucan endohydrolase) ((1->3)-beta-glucanase) (Beta-1,3-endoglucanase) - Triticum aestivum (Wheat)highly similar to ( 581) loc_os04g33640 12004.m35305 protein glucan en…	Glycosyl hydrolase superfamily protein	75.79	13.2	6.19	1.81
K1	GRMZM2G030850	misc.beta 1,3 glucan hydrolases.glucan endo-1,3-beta-glucosidase	moderately similar to ( 339) AT1G32860 | Symbols: | glycosyl hydrolase family 17 protein | chr1:11907308-11908803 REVERSEmoderately similar to ( 225) E13B_WHEAT Glucan endo-1,3-beta-glucosidase precursor (EC 3.2.1.39) ((1->3)-beta-glucan endohydrolase) ((1->3)-beta-glucanase) (Beta-1,3-endoglucanase) - Triticum aestivum (Wheat)highly similar to ( 507) loc_os10g07290 12010.m04116 protein glucan en…	Glycosyl hydrolase superfamily protein	48.36	0.39	0.12	0.08
K1	GRMZM2G046459	misc.beta 1,3 glucan hydrolases.glucan endo-1,3-beta-glucosidase	moderately similar to ( 494) AT2G05790 | Symbols: | glycosyl hydrolase family 17 protein | chr2:2199450-2201293 FORWARDmoderately similar to ( 265) E13B_WHEAT Glucan endo-1,3-beta-glucosidase precursor (EC 3.2.1.39) ((1->3)-beta-glucan endohydrolase) ((1->3)-beta-glucanase) (Beta-1,3-endoglucanase) - Triticum aestivum (Wheat)highly similar to ( 669) loc_os02g53200 12002.m10349 protein glucan endo…	O-Glycosyl hydrolases family 17 protein	167.88	43.54	29.39	12.74
K1	GRMZM2G111143	misc.beta 1,3 glucan hydrolases.glucan endo-1,3-beta-glucosidase	moderately similar to ( 399) AT5G24318 | Symbols: | catalytic/ cation binding / hydrolase, hydrolyzing O-glycosyl compounds | chr5:8282390-8283956 REVERSEhighly similar to ( 596) E13B_WHEAT Glucan endo-1,3-beta-glucosidase precursor (EC 3.2.1.39) ((1->3)-beta-glucan endohydrolase) ((1->3)-beta-glucanase) (Beta-1,3-endoglucanase) - Triticum aestivum (Wheat)highly similar to ( 609) loc_os11g47820 1…	O-Glycosyl hydrolases family 17 protein	90.16	35.33	36.72	32.32
K1	GRMZM5G824920	misc.beta 1,3 glucan hydrolases.glucan endo-1,3-beta-glucosidase	highly similar to ( 604) AT2G01630 | Symbols: | glycosyl hydrolase family 17 protein / beta-1,3-glucanase, putative | chr2:279564-281955 REVERSEmoderately similar to ( 237) E13B_WHEAT Glucan endo-1,3-beta-glucosidase precursor (EC 3.2.1.39) ((1->3)-beta-glucan endohydrolase) ((1->3)-beta-glucanase) (Beta-1,3-endoglucanase) - Triticum aestivum (Wheat)highly similar to ( 829) loc_os03g12140 12003.m…	O-Glycosyl hydrolases family 17 protein	37.24	0.93	0.53	0.42
K1	GRMZM2G005082	misc.beta 1,3 glucan hydrolases.glucan endo-1,3-beta-glucosidase	highly similar to ( 634) AT5G56590 | Symbols: | glycosyl hydrolase family 17 protein | chr5:22907521-22909436 FORWARDmoderately similar to ( 297) E13B_WHEAT Glucan endo-1,3-beta-glucosidase precursor (EC 3.2.1.39) ((1->3)-beta-glucan endohydrolase) ((1->3)-beta-glucanase) (Beta-1,3-endoglucanase) - Triticum aestivum (Wheat)highly similar to ( 865) loc_os01g53750 12001.m11541 protein glucan endo-1…	O-Glycosyl hydrolases family 17 protein	21.95	3.42	3.22	3.11
K1	AC217887.3_FG004	misc.beta 1,3 glucan hydrolases.glucan endo-1,3-beta-glucosidase	highly similar to ( 569) AT5G20870 | Symbols: | glycosyl hydrolase family 17 protein | chr5:7080037-7081739 REVERSEweakly similar to ( 184) E13B_PEA Glucan endo-1,3-beta-glucosidase precursor (EC 3.2.1.39) ((1->3)-beta-glucan endohydrolase) ((1->3)-beta-glucanase) (Beta-1,3-endoglucanase) - Pisum sativum (Garden pea)highly similar to ( 752) loc_os03g27980 12003.m08122 protein glucan endo-1,3-beta…	O-Glycosyl hydrolases family 17 protein	12.18	8.28	2.98	1.61
K1	GRMZM2G064202	misc.beta 1,3 glucan hydrolases.glucan endo-1,3-beta-glucosidase	highly similar to ( 503) AT5G24318 | Symbols: | catalytic/ cation binding / hydrolase, hydrolyzing O-glycosyl compounds | chr5:8282390-8283956 REVERSEmoderately similar to ( 416) E13B_WHEAT Glucan endo-1,3-beta-glucosidase precursor (EC 3.2.1.39) ((1->3)-beta-glucan endohydrolase) ((1->3)-beta-glucanase) (Beta-1,3-endoglucanase) - Triticum aestivum (Wheat)moderately similar to ( 418) loc_os11g478…	O-Glycosyl hydrolases family 17 protein	11.89	1	1.06	0.26
K1	GRMZM2G113420	misc.beta 1,3 glucan hydrolases.glucan endo-1,3-beta-glucosidase	moderately similar to ( 441) AT3G13560 | Symbols: | glycosyl hydrolase family 17 protein | chr3:4425484-4427284 REVERSEmoderately similar to ( 219) E13B_WHEAT Glucan endo-1,3-beta-glucosidase precursor (EC 3.2.1.39) ((1->3)-beta-glucan endohydrolase) ((1->3)-beta-glucanase) (Beta-1,3-endoglucanase) - Triticum aestivum (Wheat)highly similar to ( 708) loc_os07g38930 12007.m08137 protein glucan endo…	O-Glycosyl hydrolases family 17 protein	9.95	1.27	1.25	1.18
K1	GRMZM2G072526	misc.beta 1,3 glucan hydrolases.glucan endo-1,3-beta-glucosidase	moderately similar to ( 438) AT3G13560 | Symbols: | glycosyl hydrolase family 17 protein | chr3:4425484-4427284 REVERSEmoderately similar to ( 211) E13B_WHEAT Glucan endo-1,3-beta-glucosidase precursor (EC 3.2.1.39) ((1->3)-beta-glucan endohydrolase) ((1->3)-beta-glucanase) (Beta-1,3-endoglucanase) - Triticum aestivum (Wheat)highly similar to ( 688) loc_os07g38930 12007.m08137 protein glucan endo…	O-Glycosyl hydrolases family 17 protein	6.38	1.64	1.54	1.03
K1	GRMZM2G478892	misc.beta 1,3 glucan hydrolases.glucan endo-1,3-beta-glucosidase	moderately similar to ( 275) AT2G27500 | Symbols: | glycosyl hydrolase family 17 protein | chr2:11752364-11753514 REVERSEweakly similar to ( 185) E13B_WHEAT Glucan endo-1,3-beta-glucosidase precursor (EC 3.2.1.39) ((1->3)-beta-glucan endohydrolase) ((1->3)-beta-glucanase) (Beta-1,3-endoglucanase) - Triticum aestivum (Wheat)moderately similar to ( 431) loc_os06g04080 12006.m31827 protein glucan en…	Glycosyl hydrolase superfamily protein	6.25	1.24	0.62	0.18
K1	GRMZM2G083222	misc.beta 1,3 glucan hydrolases.glucan endo-1,3-beta-glucosidase	moderately similar to ( 442) AT5G58480 | Symbols: | glycosyl hydrolase family 17 protein | chr5:23641227-23642826 REVERSEweakly similar to ( 166) E13A_SOYBN Glucan endo-1,3-beta-glucosidase precursor (EC 3.2.1.39) ((1->3)-beta-glucan endohydrolase) ((1->3)-beta-glucanase) (Beta-1,3-endoglucanase) - Glycine max (Soybean)highly similar to ( 683) loc_os03g18520 12003.m07274 protein glucan endo-1,3-b…	O-Glycosyl hydrolases family 17 protein	2.17	0.15	0.4	0.13
K1	GRMZM2G104676	misc.calcineurin-like phosphoesterase family protein	moderately similar to ( 308) AT1G53710 | Symbols: | hydrolase/ protein serine/threonine phosphatase | chr1:20053662-20056271 REVERSEmoderately similar to ( 446) loc_os03g27950 12003.m101363 protein hydrolase/ protein serine/threonine phosphatase, putative, expressed no original description	Calcineurin-like metallo-phosphoesterase superfamily protein	11.37	3.59	3.02	3.23
K1	AC209987.4_FG002	misc.cytochrome P450	highly similar to ( 575) AT1G11600 | Symbols: CYP77B1 | CYP77B1; electron carrier/ heme binding / iron ion binding / monooxygenase/ oxygen binding | chr1:3902090-3903622 FORWARDmoderately similar to ( 389) C77A3_SOYBN Cytochrome P450 77A3 (EC 1.14.-.-) - Glycine max (Soybean)highly similar to ( 805) loc_os06g46680 12006.m09194 protein cytochrome P450 77A3, putative, expressedp450 CypX no original…	cytochrome P450, family 77, subfamily B, polypeptide 1	86.21	52.08	14.75	3.81
K1	GRMZM2G135536	misc.cytochrome P450	moderately similar to ( 327) AT1G64940 | Symbols: CYP89A6 | CYP89A6; electron carrier/ heme binding / iron ion binding / monooxygenase/ oxygen binding | chr1:24123789-24125324 FORWARDmoderately similar to ( 266) C77A3_SOYBN Cytochrome P450 77A3 (EC 1.14.-.-) - Glycine max (Soybean)moderately similar to ( 458) loc_os10g05020 12010.m03909 protein transposon protein, putative, unclassified, expresse…	cytochrome P450, family 87, subfamily A, polypeptide 6	316.83	60.78	6.96	4.7
K1	GRMZM2G068465	misc.cytochrome P450	highly similar to ( 785) AT1G11680 | Symbols: CYP51G1, EMB1738, CYP51A2, CYP51 | CYP51G1 (CYTOCHROME P450 51G1); oxygen binding / sterol 14-demethylase | chr1:3938925-3940585 FORWARDhighly similar to ( 938) CP51_SORBI Cytochrome P450 51 (EC 1.14.13.70) (CYPLI) (P450-LIA1) (Obtusifoliol 14-alpha demethylase) - Sorghum bicolor (Sorghum) (Sorghum vulgare)highly similar to ( 872) loc_os11g32240 12011…	CYTOCHROME P450 51G1	98.67	16.43	15.1	13.95
K1	GRMZM2G062151	misc.cytochrome P450	highly similar to ( 763) AT4G00360 | Symbols: CYP86A2, ATT1 | CYP86A2 (CYTOCHROME P450 86 A2); fatty acid (omega-1)-hydroxylase/ oxygen binding | chr4:160951-162778 FORWARDweakly similar to ( 102) C72A1_CATRO Cytochrome P450 72A1 (EC 1.3.3.9) (CYPLXXII) (Secologanin synthase) (SLS) - Catharanthus roseus (Rosy periwinkle) (Madagascar periwinkle)highly similar to ( 974) loc_os02g44654 12002.m100306…	cytochrome P450, family 86, subfamily A, polypeptide 2	42.62	17.09	1.61	2.19
K1	GRMZM2G020500	misc.cytochrome P450	highly similar to ( 749) AT1G01600 | Symbols: CYP86A4 | CYP86A4; fatty acid (omega-1)-hydroxylase/ oxygen binding | chr1:219200-220994 FORWARDweakly similar to ( 101) C72A1_CATRO Cytochrome P450 72A1 (EC 1.3.3.9) (CYPLXXII) (Secologanin synthase) (SLS) - Catharanthus roseus (Rosy periwinkle) (Madagascar periwinkle)highly similar to ( 933) loc_os04g47250 12004.m09671 protein cytochrome P450 86A2, …	cytochrome P450, family 86, subfamily A, polypeptide 4	34.59	33.06	5.46	5.36
K1	GRMZM2G057086	misc.cytochrome P450	highly similar to ( 530) AT5G04660 | Symbols: CYP77A4 | CYP77A4; electron carrier/ heme binding / iron ion binding / monooxygenase/ oxygen binding | chr5:1336049-1337587 FORWARDhighly similar to ( 517) C77A3_SOYBN Cytochrome P450 77A3 (EC 1.14.-.-) - Glycine max (Soybean)highly similar to ( 698) loc_os04g33370 12004.m08433 protein cytochrome P450 77A2, putative, expressedp450 CypX no original des…	cytochrome P450, family 77, subfamily A, polypeptide 4	31.01	28.89	2.5	0.59
K1	GRMZM2G030831	misc.cytochrome P450	moderately similar to ( 404) AT1G64940 | Symbols: CYP89A6 | CYP89A6; electron carrier/ heme binding / iron ion binding / monooxygenase/ oxygen binding | chr1:24123789-24125324 FORWARDmoderately similar to ( 311) C77A1_SOLME Cytochrome P450 77A1 (EC 1.14.-.-) (CYPLXXVIIA1) (P-450EG6) (Fragment) - Solanum melongena (Eggplant) (Aubergine)moderately similar to ( 466) loc_os08g05620 12008.m04705 prote…	cytochrome P450, family 87, subfamily A, polypeptide 6	10.78	0.96	0.72	0.07
K1	GRMZM2G179143	misc.cytochrome P450	moderately similar to ( 293) AT3G03470 | Symbols: CYP89A9 | CYP89A9; electron carrier/ heme binding / iron ion binding / monooxygenase/ oxygen binding | chr3:824692-826345 REVERSEmoderately similar to ( 231) C77A3_SOYBN Cytochrome P450 77A3 (EC 1.14.-.-) - Glycine max (Soybean)moderately similar to ( 405) loc_os10g05020 12010.m03909 protein transposon protein, putative, unclassified, expressedp45…	cytochrome P450, family 87, subfamily A, polypeptide 9	8.94	0.23	0.03	0.13
K1	GRMZM2G329029	misc.cytochrome P450	moderately similar to ( 284) AT5G06900 | Symbols: CYP93D1 | CYP93D1; electron carrier/ heme binding / iron ion binding / monooxygenase/ oxygen binding | chr5:2136160-2137925 REVERSEmoderately similar to ( 350) C93A3_SOYBN Cytochrome P450 93A3 (EC 1.14.-.-) (P450 CP5) - Glycine max (Soybean)highly similar to ( 535) loc_os04g01140 12004.m101444 protein cytochrome P450 93A2, putative, expressedp450 …	cytochrome P450, family 93, subfamily D, polypeptide 1	2.74	0.26	0.17	0.2
K1	GRMZM2G123446	misc.cytochrome P450	moderately similar to ( 306) AT1G13110 | Symbols: CYP71B7 | CYP71B7; electron carrier/ heme binding / iron ion binding / monooxygenase/ oxygen binding | chr1:4467272-4468857 FORWARDmoderately similar to ( 377) C71D8_SOYBN Cytochrome P450 71D8 (EC 1.14.-.-) (P450 CP7) - Glycine max (Soybean)highly similar to ( 630) loc_os06g43384 12006.m08868 protein cytochrome P450 71D10, putative, expressedp450 …	cytochrome P450, family 71 subfamily B, polypeptide 7	2.53	0.41	0.03	0.2
K1	GRMZM2G075244	misc.cytochrome P450	highly similar to ( 509) AT2G46950 | Symbols: CYP709B2 | CYP709B2; electron carrier/ heme binding / iron ion binding / monooxygenase/ oxygen binding | chr2:19289466-19291541 REVERSEmoderately similar to ( 365) C72A1_CATRO Cytochrome P450 72A1 (EC 1.3.3.9) (CYPLXXII) (Secologanin synthase) (SLS) - Catharanthus roseus (Rosy periwinkle) (Madagascar periwinkle)highly similar to ( 797) loc_os07g23570 …	cytochrome P450, family 709, subfamily B, polypeptide 2	1.03	0.29	0	0.24
K1	GRMZM5G870253	misc.dynamin	moderately similar to ( 244) AT1G59610 | Symbols: ADL3, CF1 | ADL3 (ARABIDOPSIS DYNAMIN-LIKE 3); GTPase | chr1:21893413-21900780 FORWARDmoderately similar to ( 343) loc_os02g50550 12002.m10089 protein dynamin-2B, putative, expressed no original description	dynamin-like 3	55.72	13.53	10.33	12.44
K1	GRMZM2G126019	misc.dynamin	highly similar to ( 968) AT1G14830 | Symbols: ADL1C, ADL5, DRP1C | ADL1C (ARABIDOPSIS DYNAMIN-LIKE PROTEIN 1C); GTP binding / GTPase | chr1:5107699-5111470 REVERSEnearly identical (1113) loc_os03g50520 12003.m35393 protein dynamin-related protein 1C, putative, expressedDYNc Dynamin_M Dynamin_N COG0699 GED GED no original description	DYNAMIN-like 1C	39.24	17.13	12.67	9.23
K1	GRMZM2G163325	misc.dynamin	moderately similar to ( 401) AT1G59610 | Symbols: ADL3, CF1 | ADL3 (ARABIDOPSIS DYNAMIN-LIKE 3); GTPase | chr1:21893413-21900780 FORWARDmoderately similar to ( 491) loc_os02g50550 12002.m10089 protein dynamin-2B, putative, expressedDynamin_N DYNc no original description	dynamin-like 3	29.22	9.11	5.7	6.55
K1	GRMZM2G149717	misc.dynamin	highly similar to ( 963) AT5G42080 | Symbols: ADL1, ADL1A, AG68, DRP1A | ADL1 (ARABIDOPSIS DYNAMIN-LIKE PROTEIN); GTP binding / GTPase/ protein binding | chr5:16821564-16824536 REVERSEnearly identical (1071) loc_os05g48240 12005.m27959 protein dynamin-related protein 1A, putative, expressedDynamin_M DYNc Dynamin_N GED GED no original description	dynamin-like protein	24.3	10.03	5.15	9.02
K1	GRMZM2G145827	misc.dynamin	highly similar to ( 969) AT1G14830 | Symbols: ADL1C, ADL5, DRP1C | ADL1C (ARABIDOPSIS DYNAMIN-LIKE PROTEIN 1C); GTP binding / GTPase | chr1:5107699-5111470 REVERSEnearly identical (1115) loc_os03g50520 12003.m35393 protein dynamin-related protein 1C, putative, expressedDYNc Dynamin_M Dynamin_N COG0699 GED GED no original description	DYNAMIN-like 1C	21.96	8.47	6.6	6.78
K1	GRMZM2G062421	misc.dynamin	weakly similar to ( 121) AT2G14120 | Symbols: DRP3B | dynamin-like protein 2b (ADL2b) | chr2:5954253-5960015 REVERSEweakly similar to ( 141) loc_os04g31190 12004.m08223 protein dynamin-related protein 3A, putative, expressedDynamin_M no original description	dynamin related protein	9.26	0	4	0
K1	GRMZM2G010306	misc.dynamin	nearly identical (1025) AT1G53140 | Symbols: | dynamin family protein | chr1:19799271-19802441 FORWARDnearly identical (1395) loc_os01g54420 12001.m11606 protein ATP binding protein, putative, expressedDynamin_N DYNc no original description	Dynamin related protein 5A	3.68	0	0.12	0.14
K1	GRMZM2G369815	misc.GDSL-motif lipase	moderately similar to ( 260) AT3G48460 | Symbols: | GDSL-motif lipase/hydrolase family protein | chr3:17949496-17951082 FORWARDmoderately similar to ( 364) loc_os03g62740 12003.m11151 protein esterase precursor, putative, expressedSGNH_plant_lipase_like fatty_acyltransferase_like no original description	GDSL-like Lipase/Acylhydrolase superfamily protein	175.77	48.49	9.28	9.36
K1	GRMZM2G073770	misc.GDSL-motif lipase	weakly similar to ( 189) AT5G55050 | Symbols: | GDSL-motif lipase/hydrolase family protein | chr5:22337745-22339741 FORWARDweakly similar to ( 123) APG_BRANA Anter-specific proline-rich protein APG (Protein CEX) (Fragment) - Brassica napus (Rape)highly similar to ( 525) loc_os02g44860 12002.m09526 protein GSDL-motif lipase, putative, expressedSGNH_plant_lipase_like fatty_acyltransferase_like COG3…	GDSL-like Lipase/Acylhydrolase superfamily protein	25.63	9.52	12.38	5.3
K1	GRMZM2G015708	misc.GDSL-motif lipase	moderately similar to ( 328) AT1G71691 | Symbols: | GDSL-motif lipase/hydrolase family protein | chr1:26949395-26951173 REVERSEvery weakly similar to (85.5) APG_BRANA Anter-specific proline-rich protein APG (Protein CEX) (Fragment) - Brassica napus (Rape)moderately similar to ( 409) loc_os08g02094 12008.m04355 protein anther-specific proline-rich protein APG, putative, expressedSGNH_plant_lipase_…	GDSL-like Lipase/Acylhydrolase superfamily protein	4.83	1.13	0.33	0
K1	GRMZM2G374475	misc.GDSL-motif lipase	moderately similar to ( 366) AT1G75900 | Symbols: | family II extracellular lipase 3 (EXL3) | chr1:28499179-28500943 FORWARDmoderately similar to ( 242) APG_BRANA Anter-specific proline-rich protein APG (Protein CEX) (Fragment) - Brassica napus (Rape)highly similar to ( 509) loc_os02g01140 12002.m05464 protein anther-specific proline-rich protein APG precursor, putative, expressedSGNH_plant_lipas…	GDSL-like Lipase/Acylhydrolase superfamily protein	430.96	25.33	4.31	7.43
K1	GRMZM2G478414	misc.GDSL-motif lipase	moderately similar to ( 465) AT5G45670 | Symbols: | GDSL-motif lipase/hydrolase family protein | chr5:18528600-18530164 FORWARDweakly similar to ( 138) APG_BRANA Anter-specific proline-rich protein APG (Protein CEX) (Fragment) - Brassica napus (Rape)highly similar to ( 636) loc_os01g52770 12001.m11450 protein anther-specific proline-rich protein APG, putative, expressedSGNH_plant_lipase_like fatt…	GDSL-like Lipase/Acylhydrolase superfamily protein	334.42	115.55	1.19	7.01
K1	GRMZM2G112686	misc.GDSL-motif lipase	moderately similar to ( 350) AT5G45910 | Symbols: | GDSL-motif lipase/hydrolase family protein | chr5:18620420-18622264 REVERSEweakly similar to ( 184) EST_HEVBR Esterase precursor (EC 3.1.1.-) (Early nodule-specific protein homolog) (Latex allergen Hev b 13) - Hevea brasiliensis (Para rubber tree)highly similar to ( 598) loc_os01g11710 12001.m07788 protein esterase precursor, putative, expressed…	GDSL-like Lipase/Acylhydrolase superfamily protein	245.85	89.7	71.1	15.02
K1	GRMZM2G045215	misc.GDSL-motif lipase	moderately similar to ( 461) AT5G45670 | Symbols: | GDSL-motif lipase/hydrolase family protein | chr5:18528600-18530164 FORWARDweakly similar to ( 160) APG_BRANA Anter-specific proline-rich protein APG (Protein CEX) (Fragment) - Brassica napus (Rape)highly similar to ( 560) loc_os05g44200 12005.m08546 protein anther-specific proline-rich protein APG, putative, expressedSGNH_plant_lipase_like fatt…	GDSL-like Lipase/Acylhydrolase superfamily protein	145.35	33.09	1.06	4.71
K1	GRMZM2G170646	misc.GDSL-motif lipase	moderately similar to ( 272) AT1G28580 | Symbols: | GDSL-motif lipase, putative | chr1:10044603-10045874 REVERSEweakly similar to ( 131) EST_HEVBR Esterase precursor (EC 3.1.1.-) (Early nodule-specific protein homolog) (Latex allergen Hev b 13) - Hevea brasiliensis (Para rubber tree)highly similar to ( 629) loc_os05g11950 12005.m083651 protein esterase precursor, putative, expressedSGNH_plant_lip…	GDSL-like Lipase/Acylhydrolase superfamily protein	102.1	44.58	23.71	14.69
K1	GRMZM2G029400	misc.GDSL-motif lipase	moderately similar to ( 281) AT5G45910 | Symbols: | GDSL-motif lipase/hydrolase family protein | chr5:18620420-18622264 REVERSEweakly similar to ( 162) EST_HEVBR Esterase precursor (EC 3.1.1.-) (Early nodule-specific protein homolog) (Latex allergen Hev b 13) - Hevea brasiliensis (Para rubber tree)highly similar to ( 574) loc_os06g06290 12006.m091612 protein alpha-L-fucosidase 2 precursor, putati…	GDSL-like Lipase/Acylhydrolase superfamily protein	84.1	2.23	0.65	0.9
K1	GRMZM2G044947	misc.GDSL-motif lipase	moderately similar to ( 271) AT5G45910 | Symbols: | GDSL-motif lipase/hydrolase family protein | chr5:18620420-18622264 REVERSEweakly similar to ( 121) EST_HEVBR Esterase precursor (EC 3.1.1.-) (Early nodule-specific protein homolog) (Latex allergen Hev b 13) - Hevea brasiliensis (Para rubber tree)highly similar to ( 568) loc_os05g11910 12005.m05658 protein esterase precursor, putative, expressed…	GDSL-like Lipase/Acylhydrolase superfamily protein	80.14	76.76	36.08	3.7
K1	GRMZM2G032376	misc.GDSL-motif lipase	weakly similar to ( 138) AT3G14820 | Symbols: | carboxylesterase/ hydrolase, acting on ester bonds / lipase | chr3:4978726-4980241 FORWARDweakly similar to ( 118) APG_BRANA Anter-specific proline-rich protein APG (Protein CEX) (Fragment) - Brassica napus (Rape)weakly similar to ( 191) loc_os09g36880 12009.m060053 protein anther-specific proline-rich protein APG precursor, putative, expressedSGNH_…	GDSL-like Lipase/Acylhydrolase superfamily protein	55.01	22.35	12.52	4.12
K1	GRMZM2G017869	misc.GDSL-motif lipase	moderately similar to ( 468) AT5G33370 | Symbols: | GDSL-motif lipase/hydrolase family protein | chr5:12602864-12604670 REVERSEweakly similar to ( 166) APG_BRANA Anter-specific proline-rich protein APG (Protein CEX) (Fragment) - Brassica napus (Rape)highly similar to ( 574) loc_os02g57110 12002.m10733 protein anther-specific proline-rich protein APG precursor, putative, expressedSGNH_plant_lipase…	GDSL-like Lipase/Acylhydrolase superfamily protein	48.76	6.5	0.14	1.25
K1	GRMZM5G835276	misc.GDSL-motif lipase	moderately similar to ( 288) AT5G45910 | Symbols: | GDSL-motif lipase/hydrolase family protein | chr5:18620420-18622264 REVERSEweakly similar to ( 159) EST_HEVBR Esterase precursor (EC 3.1.1.-) (Early nodule-specific protein homolog) (Latex allergen Hev b 13) - Hevea brasiliensis (Para rubber tree)highly similar to ( 553) loc_os06g06250 12006.m05351 protein alpha-L-fucosidase 2 precursor, putativ…	GDSL-like Lipase/Acylhydrolase superfamily protein	33.57	12.53	3.88	0.92
K1	GRMZM2G088919	misc.GDSL-motif lipase	moderately similar to ( 299) AT2G42990 | Symbols: | GDSL-motif lipase/hydrolase family protein | chr2:17879056-17880200 FORWARDweakly similar to ( 184) APG_BRANA Anter-specific proline-rich protein APG (Protein CEX) (Fragment) - Brassica napus (Rape)moderately similar to ( 485) loc_os09g04710 12009.m21966 protein anther-specific proline-rich protein APG precursor, putative, expressedSGNH_plant_li…	GDSL-like Lipase/Acylhydrolase superfamily protein	25.01	3.94	2.12	1.12
K1	GRMZM2G018105	misc.GDSL-motif lipase	moderately similar to ( 357) AT4G26790 | Symbols: | GDSL-motif lipase/hydrolase family protein | chr4:13487859-13489149 FORWARDweakly similar to ( 170) APG_BRANA Anter-specific proline-rich protein APG (Protein CEX) (Fragment) - Brassica napus (Rape)moderately similar to ( 493) loc_os06g43044 12006.m08834 protein anther-specific proline-rich protein APG, putative, expressedSGNH_plant_lipase_like …	GDSL-like Lipase/Acylhydrolase superfamily protein	15.27	3.83	1.07	0.64
K1	GRMZM2G033566	misc.GDSL-motif lipase	moderately similar to ( 217) AT1G29670 | Symbols: | GDSL-motif lipase/hydrolase family protein | chr1:10375843-10377717 FORWARDweakly similar to ( 142) APG_BRANA Anter-specific proline-rich protein APG (Protein CEX) (Fragment) - Brassica napus (Rape)moderately similar to ( 447) loc_os06g36520 12006.m08188 protein anther-specific proline-rich protein APG precursor, putative, expressedSGNH_plant_li…	GDSL-like Lipase/Acylhydrolase superfamily protein	4.16	0	0	0
K1	GRMZM2G043632	misc.GDSL-motif lipase	weakly similar to ( 174) AT1G06990 | Symbols: | GDSL-motif lipase/hydrolase family protein | chr1:2148393-2150009 FORWARDweakly similar to ( 115) APG_BRANA Anter-specific proline-rich protein APG (Protein CEX) (Fragment) - Brassica napus (Rape)moderately similar to ( 298) loc_os01g61200 12001.m12247 protein anther-specific proline-rich protein APG precursor, putative, expressedSGNH_plant_lipase_l…	GDSL-like Lipase/Acylhydrolase superfamily protein	3.45	1.32	0.4	0.14
K1	GRMZM2G013010	misc.GDSL-motif lipase	moderately similar to ( 282) AT5G45910 | Symbols: | GDSL-motif lipase/hydrolase family protein | chr5:18620420-18622264 REVERSEweakly similar to ( 154) EST_HEVBR Esterase precursor (EC 3.1.1.-) (Early nodule-specific protein homolog) (Latex allergen Hev b 13) - Hevea brasiliensis (Para rubber tree)moderately similar to ( 427) loc_os01g12320 12001.m42925 protein alpha-L-fucosidase 2 precursor, put…	GDSL-like Lipase/Acylhydrolase superfamily protein	2.99	0.48	0.04	0.35
K1	GRMZM2G044092	misc.gluco-, galacto- and mannosidases	highly similar to ( 641) AT5G36890 | Symbols: BGLU42 | BGLU42 (BETA GLUCOSIDASE 42); beta-glucosidase/ catalytic/ cation binding / hydrolase, hydrolyzing O-glycosyl compounds | chr5:14541527-14546090 REVERSEmoderately similar to ( 352) BGLC_MAIZE Beta-glucosidase, chloroplast precursor (EC 3.2.1.21) (Gentiobiase) (Cellobiase) (Beta-D-glucoside glucohydrolase) - Zea mays (Maize)highly similar to (…	beta glucosidase 42	29.52	15.47	9.88	9.61
K1	GRMZM2G150201	misc.gluco-, galacto- and mannosidases	highly similar to ( 758) AT1G30000 | Symbols: | glycoside hydrolase family 47 protein | chr1:10509532-10512320 REVERSEnearly identical (1069) loc_os05g11850 12005.m05653 protein alpha-mannosidase/ calcium ion binding protein, putative, expressedGlyco_hydro_47 no original description	alpha-mannosidase 3	16.41	11.85	6.91	8.25
K1	GRMZM2G016890	misc.gluco-, galacto- and mannosidases	weakly similar to ( 189) AT3G60130 | Symbols: BGLU16 | BGLU16 (BETA GLUCOSIDASE 16); catalytic/ cation binding / hydrolase, hydrolyzing O-glycosyl compounds | chr3:22210440-22213650 FORWARDhighly similar to ( 512) BGLC_MAIZE Beta-glucosidase, chloroplast precursor (EC 3.2.1.21) (Gentiobiase) (Cellobiase) (Beta-D-glucoside glucohydrolase) - Zea mays (Maize)moderately similar to ( 224) loc_os04g399…	beta glucosidase 16	1686.09	203.05	17.22	19.45
K1	GRMZM2G118003	misc.gluco-, galacto- and mannosidases	weakly similar to ( 158) AT3G18070 | Symbols: BGLU43 | BGLU43 (BETA GLUCOSIDASE 43); catalytic/ cation binding / hydrolase, hydrolyzing O-glycosyl compounds | chr3:6187294-6189947 FORWARDweakly similar to ( 102) BGLC_MAIZE Beta-glucosidase, chloroplast precursor (EC 3.2.1.21) (Gentiobiase) (Cellobiase) (Beta-D-glucoside glucohydrolase) - Zea mays (Maize)moderately similar to ( 206) loc_os03g49600…	beta glucosidase 43	858.18	324.57	191.62	58.43
K1	AC217401.3_FG002	misc.gluco-, galacto- and mannosidases	highly similar to ( 650) AT3G18080 | Symbols: BGLU44 | BGLU44 (B-S GLUCOSIDASE 44); (R)-amygdalin beta-glucosidase/ 4-methylumbelliferyl-beta-D-glucopyranoside beta-glucosidase/ beta-gentiobiose beta-glucosidase/ cellobiose glucosidase/ esculin beta-glucosidase/ hydrolase, hydrolyzing O-glycosyl compounds | chr3:6191586-6194124 FORWARDmoderately similar to ( 372) MYRO_BRANA Myrosinase precursor (…	B-S glucosidase 44	63.04	15.67	12.56	9.46
K1	GRMZM5G855776	misc.gluco-, galacto- and mannosidases	moderately similar to ( 332) AT5G66150 | Symbols: | glycosyl hydrolase family 38 protein | chr5:26439013-26444434 REVERSEmoderately similar to ( 457) loc_os10g05069 12010.m22012 protein lysosomal alpha-mannosidase precursor, putative, expressedGlyco_hydro_38C no original description	Glycosyl hydrolase family 38 protein	35.41	10.62	4.53	3.83
K1	GRMZM5G828987	misc.gluco-, galacto- and mannosidases	highly similar to ( 636) AT1G26560 | Symbols: BGLU40 | BGLU40 (BETA GLUCOSIDASE 40); catalytic/ cation binding / hydrolase, hydrolyzing O-glycosyl compounds | chr1:9178513-9181726 FORWARDmoderately similar to ( 351) MYR3_SINAL Myrosinase MB3 precursor (EC 3.2.1.147) (Sinigrinase) (Thioglucosidase) - Sinapis alba (White mustard) (Brassica hirta)highly similar to ( 720) loc_os03g11420 12003.m06593 …	beta glucosidase 40	16.59	1.74	0.21	0.16
K1	GRMZM2G014844	misc.gluco-, galacto- and mannosidases	moderately similar to ( 405) AT5G44640 | Symbols: BGLU13 | BGLU13 (BETA GLUCOSIDASE 13); catalytic/ cation binding / hydrolase, hydrolyzing O-glycosyl compounds | chr5:18011146-18012669 FORWARDhighly similar to ( 708) BGLC_MAIZE Beta-glucosidase, chloroplast precursor (EC 3.2.1.21) (Gentiobiase) (Cellobiase) (Beta-D-glucoside glucohydrolase) - Zea mays (Maize)moderately similar to ( 437) loc_os04…	beta glucosidase 13	4.84	0	0.06	0
K1	GRMZM2G009282	misc.gluco-, galacto- and mannosidases.alpha-galactosidase	nearly identical (1288) AT1G68560 | Symbols: ATXYL1, XYL1 | XYL1 (ALPHA-XYLOSIDASE 1); alpha-N-arabinofuranosidase/ hydrolase, hydrolyzing O-glycosyl compounds / xylan 1,4-beta-xylosidase | chr1:25734435-25737897 REVERSEhighly similar to ( 806) AGLU_ORYSA Probable alpha-glucosidase Os06g0675700 precursor (EC 3.2.1.20) (Maltase) - Oryza sativa (Rice)nearly identical (1721) loc_os01g03950 12001.m07…	alpha-xylosidase 1	62.16	12.8	12.96	4.4
K1	GRMZM2G417455	misc.gluco-, galacto- and mannosidases.beta-galactosidase	nearly identical (1231) AT4G36360 | Symbols: BGAL3 | BGAL3 (beta-galactosidase 3); beta-galactosidase/ catalytic/ cation binding / sugar binding | chr4:17176840-17181143 REVERSEnearly identical (1080) BGAL_ASPOF Beta-galactosidase precursor (EC 3.2.1.23) (Lactase) - Asparagus officinalis (Garden asparagus)nearly identical (1499) loc_os03g06940 12003.m35030 protein beta-galactosidase precursor, pu…	beta-galactosidase 3	48.39	12.12	8.94	3.19
K1	GRMZM2G178106	misc.gluco-, galacto- and mannosidases.beta-galactosidase	nearly identical (1033) AT4G36360 | Symbols: BGAL3 | BGAL3 (beta-galactosidase 3); beta-galactosidase/ catalytic/ cation binding / sugar binding | chr4:17176840-17181143 REVERSEhighly similar to ( 913) BGAL_ASPOF Beta-galactosidase precursor (EC 3.2.1.23) (Lactase) - Asparagus officinalis (Garden asparagus)nearly identical (1271) loc_os03g06940 12003.m35030 protein beta-galactosidase precursor, p…	beta-galactosidase 3	38.32	2.26	1.47	0.86
K1	GRMZM2G038281	misc.gluco-, galacto- and mannosidases.beta-galactosidase	highly similar to ( 994) AT5G63810 | Symbols: BGAL10 | BGAL10 (beta-galactosidase 10); beta-galactosidase/ catalytic/ cation binding | chr5:25537242-25541315 FORWARDhighly similar to ( 856) BGAL_ASPOF Beta-galactosidase precursor (EC 3.2.1.23) (Lactase) - Asparagus officinalis (Garden asparagus)nearly identical (1441) loc_os01g65460 12001.m42774 protein beta-galactosidase precursor, putative, exp…	beta-galactosidase 10	26.97	6.75	6	3.15
K1	GRMZM2G121495	misc.gluco-, galacto- and mannosidases.beta-galactosidase	highly similar to ( 971) AT3G13750 | Symbols: BGAL1 | BGAL1 (Beta galactosidase 1); beta-galactosidase/ catalytic/ cation binding / heme binding / peroxidase/ sugar binding | chr3:4511192-4515756 FORWARDnearly identical (1044) BGAL_ASPOF Beta-galactosidase precursor (EC 3.2.1.23) (Lactase) - Asparagus officinalis (Garden asparagus)nearly identical (1241) loc_os02g12730 12002.m33618 protein beta-g…	beta galactosidase 1	4.59	0.24	0.41	0.06
K1	GRMZM2G119499	misc.glutathione S transferases	weakly similar to ( 137) AT3G03190 | Symbols: ATGSTF11, ATGSTF6 | ATGSTF11 (GLUTATHIONE S-TRANSFERASE F11); glutathione transferase | chr3:735071-735877 FORWARDweakly similar to ( 124) GSTF1_TOBAC Glutathione S-transferase PARB (EC 2.5.1.18) (GST class-phi) - Nicotiana tabacum (Common tobacco)moderately similar to ( 371) loc_os03g04220 12003.m05953 protein glutathione S-transferase, C-terminal do…	glutathione S-transferase F11	616.93	16.98	4.88	5.54
K1	GRMZM2G096247	misc.glutathione S transferases	weakly similar to ( 152) AT2G47730 | Symbols: ATGSTF8, ATGSTF5, GST6, GSTF8 | ATGSTF8 (ARABIDOPSIS THALIANA GLUTATHIONE S-TRANSFERASE PHI 8); glutathione binding / glutathione transferase | chr2:19558213-19559266 FORWARDweakly similar to ( 132) GSTF1_TOBAC Glutathione S-transferase PARB (EC 2.5.1.18) (GST class-phi) - Nicotiana tabacum (Common tobacco)moderately similar to ( 388) loc_os03g04250 1…	glutathione S-transferase phi 8	379.59	31.51	5.03	5.48
K1	GRMZM2G096269	misc.glutathione S transferases	weakly similar to ( 146) AT2G47730 | Symbols: ATGSTF8, ATGSTF5, GST6, GSTF8 | ATGSTF8 (ARABIDOPSIS THALIANA GLUTATHIONE S-TRANSFERASE PHI 8); glutathione binding / glutathione transferase | chr2:19558213-19559266 FORWARDweakly similar to ( 135) GSTF1_TOBAC Glutathione S-transferase PARB (EC 2.5.1.18) (GST class-phi) - Nicotiana tabacum (Common tobacco)moderately similar to ( 385) loc_os03g04240 1…	glutathione S-transferase phi 8	280.82	10.06	2.45	2.51
K1	GRMZM2G175134	misc.glutathione S transferases	weakly similar to ( 103) AT2G30870 | Symbols: ATGSTF10, ERD13, ATGSTF4, GSTF10 | GSTF10 (HALIANA GLUTATHIONE S-TRANSFERASE PHI 10); copper ion binding / glutathione binding / glutathione transferase | chr2:13141490-13142392 FORWARDmoderately similar to ( 230) loc_os10g39740 12010.m06743 protein glutathione S-transferase, C-terminal domain containing protein, expressedGST_C_Phi no original descrip…	glutathione S-transferase PHI 10	88.1	44.64	12.37	3.44
K1	GRMZM2G126763	misc.glutathione S transferases	weakly similar to ( 154) AT2G47730 | Symbols: ATGSTF8, ATGSTF5, GST6, GSTF8 | ATGSTF8 (ARABIDOPSIS THALIANA GLUTATHIONE S-TRANSFERASE PHI 8); glutathione binding / glutathione transferase | chr2:19558213-19559266 FORWARDweakly similar to ( 135) GSTF1_TOBAC Glutathione S-transferase PARB (EC 2.5.1.18) (GST class-phi) - Nicotiana tabacum (Common tobacco)moderately similar to ( 390) loc_os03g04250 1…	glutathione S-transferase phi 8	66.36	9.04	1.91	0.87
K1	GRMZM2G096153	misc.glutathione S transferases	moderately similar to ( 205) AT3G03190 | Symbols: ATGSTF11, ATGSTF6 | ATGSTF11 (GLUTATHIONE S-TRANSFERASE F11); glutathione transferase | chr3:735071-735877 FORWARDweakly similar to ( 185) GSTF1_TOBAC Glutathione S-transferase PARB (EC 2.5.1.18) (GST class-phi) - Nicotiana tabacum (Common tobacco)moderately similar to ( 399) loc_os03g04260 12003.m05957 protein glutathione S-transferase, putative,…	glutathione S-transferase F11	64.81	28.61	27.88	12.47
K1	GRMZM2G423555	misc.glutathione S transferases	weakly similar to ( 121) AT2G30870 | Symbols: ATGSTF10, ERD13, ATGSTF4, GSTF10 | GSTF10 (HALIANA GLUTATHIONE S-TRANSFERASE PHI 10); copper ion binding / glutathione binding / glutathione transferase | chr2:13141490-13142392 FORWARDvery weakly similar to (95.9) GSTF2_TOBAC Glutathione S-transferase APIC (EC 2.5.1.18) (GST class-phi) - Nicotiana tabacum (Common tobacco)moderately similar to ( 274) …	glutathione S-transferase PHI 10	13.73	0.65	0.21	0.22
K1	GRMZM2G097989	misc.glutathione S transferases	very weakly similar to ( 100) AT3G09270 | Symbols: ATGSTU8 | ATGSTU8 (GLUTATHIONE S-TRANSFERASE TAU 8); glutathione transferase | chr3:2848407-2849226 REVERSEweakly similar to ( 109) GSTX1_TOBAC Probable glutathione S-transferase (EC 2.5.1.18) (Auxin-induced protein PGNT1/PCNT110) - Nicotiana tabacum (Common tobacco)moderately similar to ( 274) loc_os05g34150 12005.m07646 protein glutathione S-tr…	glutathione S-transferase TAU 8	10.32	0.52	0.78	0.19
K1	GRMZM2G054653	misc.glutathione S transferases	weakly similar to ( 177) AT1G10360 | Symbols: ATGSTU18, GST29 | ATGSTU18 (GLUTATHIONE S-TRANSFERASE TAU 18); glutathione transferase | chr1:3395738-3396806 REVERSEweakly similar to ( 195) GSTU6_ORYSA Probable glutathione S-transferase GSTU6 (EC 2.5.1.18) (28 kDa cold-induced protein) - Oryza sativa (Rice)moderately similar to ( 276) loc_os10g38489 12010.m65373 protein glutathione S-transferase GS…	glutathione S-transferase TAU 18	3.3	0	0.07	0.14
K1	GRMZM2G368698	misc.invertase/pectin methylesterase inhibitor family protein	no original description	NA	43.16	7.46	1.39	0.53
K1	AC233850.1_FG002	misc.invertase/pectin methylesterase inhibitor family protein	very weakly similar to (97.8) loc_os02g33380 12002.m08431 protein pectinesterase inhibitor domain containing protein, expressed no original description	NA	8.69	5.86	0.18	1.15
K1	GRMZM2G076348	misc.misc2	very weakly similar to (88.2) E134_MAIZE Endo-1,3;1,4-beta-D-glucanase precursor (EC 3.2.1.-) - Zea mays (Maize)weakly similar to ( 129) loc_os08g14109 12008.m05535 protein retrotransposon protein, putative, Ty1-copia subclass, expressed no original description	NA	78.44	22.2	10.17	3.07
K1	GRMZM2G073079	misc.misc2	moderately similar to ( 230) E134_MAIZE Endo-1,3;1,4-beta-D-glucanase precursor (EC 3.2.1.-) - Zea mays (Maize)weakly similar to ( 132) loc_os08g14109 12008.m05535 protein retrotransposon protein, putative, Ty1-copia subclass, expressed no original description	NA	33.38	9.76	5.33	3.91
K1	GRMZM2G053466	misc.nitrilases, *nitrile lyases, berberine bridge enzymes, reticuline oxidases, troponine reductases	moderately similar to ( 433) AT5G64440 | Symbols: AtFAAH | AtFAAH (Arabidopsis thaliana fatty acid amide hydrolase); N-(long-chain-acyl)ethanolamine deacylase/ amidase | chr5:25766229-25770260 FORWARDhighly similar to ( 881) loc_os11g06900 12011.m04887 protein N-acylethanolamine amidohydrolase, putative, expressedGatA gatA Amidase PRK09201 PRK07488 PRK06169 PRK06102 PRK08186 PRK07056 PRK07486 PRK…	fatty acid amide hydrolase	57.02	2.55	0.69	0.36
K1	GRMZM2G081841	misc.nitrilases, *nitrile lyases, berberine bridge enzymes, reticuline oxidases, troponine reductases	highly similar to ( 688) AT1G72970 | Symbols: HTH, EDA17 | HTH (HOTHEAD); FAD binding / aldehyde-lyase/ mandelonitrile lyase | chr1:27452872-27455706 FORWARDnearly identical (1015) loc_os09g19930 12009.m05200 protein protein HOTHEAD precursor, putative, expressedBetA PRK02106 GMC_oxred_C GMC_oxred_N no original description	Glucose-methanol-choline (GMC) oxidoreductase family protein	32.05	16.99	9.97	8.25
K1	GRMZM2G443495	misc.nitrilases, *nitrile lyases, berberine bridge enzymes, reticuline oxidases, troponine reductases	moderately similar to ( 296) AT5G64440 | Symbols: AtFAAH | AtFAAH (Arabidopsis thaliana fatty acid amide hydrolase); N-(long-chain-acyl)ethanolamine deacylase/ amidase | chr5:25766229-25770260 FORWARDhighly similar to ( 613) loc_os12g07150 12012.m04704 protein glutamyl-tRNA, putative, expressedGatA Amidase gatA PRK09201 PRK07488 PRK07486 PRK07056 PRK07235 PRK06169 PRK06102 PRK08137 PRK08186 PRK07…	fatty acid amide hydrolase	27.95	7.51	3.85	4.34
K1	GRMZM2G031941	misc.nitrilases, *nitrile lyases, berberine bridge enzymes, reticuline oxidases, troponine reductases	moderately similar to ( 429) AT4G20860 | Symbols: | FAD-binding domain-containing protein | chr4:11172726-11174318 FORWARDhighly similar to ( 774) loc_os06g35550 12006.m08092 protein retrotransposon protein, putative, Ty1-copia subclass, expressedGlcD FAD_binding_4 no original description	FAD-binding Berberine family protein	22.17	10.05	10.61	7.53
K1	GRMZM2G076985	misc.oxidases - copper, flavone etc	highly similar to ( 758) AT4G22010 | Symbols: sks4 | sks4 (SKU5 Similar 4); copper ion binding / oxidoreductase | chr4:11663429-11666463 FORWARDhighly similar to ( 527) NTP3_TOBAC Pollen-specific protein NTP303 precursor - Nicotiana tabacum (Common tobacco)highly similar to ( 954) loc_os06g46500 12006.m09176 protein L-ascorbate oxidase homolog precursor, putative, expressedCu-oxidase_3 Cu-oxidase…	SKU5 similar 4	93.3	4.03	3.79	2.6
K1	GRMZM2G438386	misc.oxidases - copper, flavone etc	highly similar to ( 783) AT4G12420 | Symbols: SKU5 | SKU5; copper ion binding / oxidoreductase | chr4:7349941-7352868 REVERSEhighly similar to ( 503) ASO_BRANA L-ascorbate oxidase homolog precursor (EC 1.10.3.3) (Ascorbase) - Brassica napus (Rape)highly similar to ( 893) loc_os10g36390 12010.m06449 protein monocopper oxidase precursor, putativeCu-oxidase_3 Cu-oxidase Cu-oxidase_2 SufI no original…	Cupredoxin superfamily protein	39.33	1.62	1.51	1.34
K1	GRMZM2G076225	misc.oxidases - copper, flavone etc	highly similar to ( 718) AT1G76160 | Symbols: sks5 | sks5 (SKU5 Similar 5); copper ion binding / oxidoreductase | chr1:28578211-28581020 REVERSEhighly similar to ( 521) NTP3_TOBAC Pollen-specific protein NTP303 precursor - Nicotiana tabacum (Common tobacco)highly similar to ( 853) loc_os07g32660 12007.m07529 protein L-ascorbate oxidase homolog precursor, putative, expressedCu-oxidase_3 Cu-oxidase…	SKU5 similar 5	23.51	14.62	3.82	0.97
K1	GRMZM2G084347	misc.oxidases - copper, flavone etc	very weakly similar to (87.8) loc_os10g37899 12010.m06575 protein transposon protein, putative, unclassified, expressed no original description	NA	14.45	7.68	6.06	3.35
K1	GRMZM2G320269	misc.peroxidases	moderately similar to ( 307) AT5G15180 | Symbols: | peroxidase, putative | chr5:4930561-4932211 FORWARDmoderately similar to ( 296) PER1_ORYSA Peroxidase 1 precursor (EC 1.11.1.7) - Oryza sativa (Rice)moderately similar to ( 461) loc_os03g36560 12003.m08776 protein peroxidase 27 precursor, putative, expressedsecretory_peroxidase plant_peroxidase peroxidase no original description	Peroxidase superfamily protein	37.34	2.6	4.4	1.17
K1	GRMZM2G023840	misc.peroxidases	moderately similar to ( 494) AT5G66390 | Symbols: | peroxidase 72 (PER72) (P72) (PRXR8) | chr5:26516063-26517329 REVERSEmoderately similar to ( 296) PER2_ORYSA Peroxidase 2 precursor (EC 1.11.1.7) - Oryza sativa (Rice)highly similar to ( 584) loc_os01g36240 12001.m09920 protein peroxidase 72 precursor, putative, expressedsecretory_peroxidase plant_peroxidase peroxidase no original description	Peroxidase superfamily protein	144.34	13.14	6.6	8.47
K1	GRMZM2G047456	misc.peroxidases	weakly similar to ( 132) AT4G37520 | Symbols: | peroxidase 50 (PER50) (P50) (PRXR2) | chr4:17631704-17633060 FORWARDvery weakly similar to (80.1) PER1_ORYSA Peroxidase 1 precursor (EC 1.11.1.7) - Oryza sativa (Rice)weakly similar to ( 163) loc_os03g55420 12003.m10457 protein peroxidase 35 precursor, putative, expressedsecretory_peroxidase plant_peroxidase peroxidase no original description	Peroxidase superfamily protein	111.17	65.87	52.71	18.61
K1	GRMZM2G085198	misc.peroxidases	moderately similar to ( 278) AT1G05260 | Symbols: RCI3, RCI3A | RCI3 (RARE COLD INDUCIBLE GENE 3); peroxidase | chr1:1529827-1531271 FORWARDmoderately similar to ( 284) PER1_ORYSA Peroxidase 1 precursor (EC 1.11.1.7) - Oryza sativa (Rice)moderately similar to ( 463) loc_os10g39170 12010.m06688 protein peroxidase 1 precursor, putative, expressedsecretory_peroxidase plant_peroxidase peroxidase asco…	Peroxidase superfamily protein	103.9	19.14	17.81	15.72
K1	GRMZM2G104394	misc.peroxidases	moderately similar to ( 236) AT4G11290 | Symbols: | peroxidase, putative | chr4:6869993-6871476 FORWARDmoderately similar to ( 226) PER1_ORYSA Peroxidase 1 precursor (EC 1.11.1.7) - Oryza sativa (Rice)moderately similar to ( 387) loc_os01g22230 12001.m150572 protein peroxidase 1 precursor, putative, expressedsecretory_peroxidase plant_peroxidase peroxidase no original description	Peroxidase superfamily protein	87.14	6.19	2.84	1.81
K1	GRMZM2G404676	misc.peroxidases	moderately similar to ( 259) AT4G11290 | Symbols: | peroxidase, putative | chr4:6869993-6871476 FORWARDmoderately similar to ( 255) PER1_ORYSA Peroxidase 1 precursor (EC 1.11.1.7) - Oryza sativa (Rice)moderately similar to ( 397) loc_os07g01420 12007.m04622 protein peroxidase 1 precursor, putativesecretory_peroxidase plant_peroxidase peroxidase ascorbate_peroxidase no original description	Peroxidase superfamily protein	34.32	3.68	5.22	0.8
K1	GRMZM2G107228	misc.peroxidases	moderately similar to ( 230) AT5G51890 | Symbols: | peroxidase | chr5:21091163-21092335 REVERSEmoderately similar to ( 230) PER1_ORYSA Peroxidase 1 precursor (EC 1.11.1.7) - Oryza sativa (Rice)moderately similar to ( 459) loc_os01g22336 12001.m08715 protein peroxidase 1 precursor, putative, expressedsecretory_peroxidase plant_peroxidase peroxidase no original description	Peroxidase superfamily protein	30.64	6.9	1.4	0.68
K1	GRMZM2G089982	misc.peroxidases	moderately similar to ( 455) AT5G66390 | Symbols: | peroxidase 72 (PER72) (P72) (PRXR8) | chr5:26516063-26517329 REVERSEmoderately similar to ( 307) PER1_ARAHY Cationic peroxidase 1 precursor (EC 1.11.1.7) (PNPC1) - Arachis hypogaea (Peanut)highly similar to ( 595) loc_os01g15830 12001.m08181 protein peroxidase 72 precursor, putative, expressedsecretory_peroxidase plant_peroxidase peroxidase no o…	Peroxidase superfamily protein	30.14	2.5	0.33	0.59
K1	GRMZM2G062390	misc.peroxidases	moderately similar to ( 338) AT2G24800 | Symbols: | peroxidase, putative | chr2:10571255-10572570 REVERSEmoderately similar to ( 223) PER2_ARAHY Cationic peroxidase 2 precursor (EC 1.11.1.7) (PNPC2) - Arachis hypogaea (Peanut)moderately similar to ( 443) loc_os04g42100 12004.m09183 protein peroxidase 18 precursor, putative, expressedsecretory_peroxidase plant_peroxidase peroxidase ascorbate_perox…	Peroxidase superfamily protein	30.01	2.52	2.53	1.19
K1	GRMZM2G136158	misc.peroxidases	weakly similar to ( 176) AT2G39040 | Symbols: | peroxidase, putative | chr2:16299463-16301173 REVERSEweakly similar to ( 165) PER2_ARAHY Cationic peroxidase 2 precursor (EC 1.11.1.7) (PNPC2) - Arachis hypogaea (Peanut)moderately similar to ( 288) loc_os01g16450 12001.m08241 protein peroxidase 24 precursor, putative, expressedsecretory_peroxidase plant_peroxidase peroxidase no original description	Peroxidase superfamily protein	29.93	29.47	10.52	4.44
K1	GRMZM2G108153	misc.peroxidases	moderately similar to ( 222) AT1G71695 | Symbols: | peroxidase 12 (PER12) (P12) (PRXR6) | chr1:26964359-26966557 FORWARDweakly similar to ( 185) PER2_ORYSA Peroxidase 2 precursor (EC 1.11.1.7) - Oryza sativa (Rice)moderately similar to ( 335) loc_os04g59160 12004.m10793 protein peroxidase 12 precursor, putative, expressedsecretory_peroxidase plant_peroxidase peroxidase ascorbate_peroxidase no ori…	Peroxidase superfamily protein	25.62	12.08	11.27	1.63
K1	GRMZM2G080689	misc.peroxidases	moderately similar to ( 331) AT5G05340 | Symbols: | peroxidase, putative | chr5:1579142-1580819 REVERSEmoderately similar to ( 333) PER1_ARAHY Cationic peroxidase 1 precursor (EC 1.11.1.7) (PNPC1) - Arachis hypogaea (Peanut)moderately similar to ( 462) loc_os06g35490 12006.m08086 protein peroxidase 52 precursor, putativesecretory_peroxidase plant_peroxidase peroxidase ascorbate_peroxidase no orig…	Peroxidase superfamily protein	15.4	2.28	6.07	1.13
K1	GRMZM2G160327	misc.peroxidases	moderately similar to ( 352) AT5G42180 | Symbols: | peroxidase 64 (PER64) (P64) (PRXR4) | chr5:16852702-16854021 FORWARDmoderately similar to ( 237) PER1_ORYSA Peroxidase 1 precursor (EC 1.11.1.7) - Oryza sativa (Rice)moderately similar to ( 413) loc_os02g58720 12002.m100428 protein peroxidase 64 precursor, putative, expressedsecretory_peroxidase plant_peroxidase peroxidase ascorbate_peroxidase n…	Peroxidase superfamily protein	6.58	1	0.24	0
K1	GRMZM2G382379	misc.peroxidases	weakly similar to ( 131) AT5G58400 | Symbols: | peroxidase, putative | chr5:23605357-23606967 REVERSEweakly similar to ( 135) PER1_ARAHY Cationic peroxidase 1 precursor (EC 1.11.1.7) (PNPC1) - Arachis hypogaea (Peanut)weakly similar to ( 167) loc_os01g10850 12001.m07705 protein peroxidase 68 precursor, putative, expressedsecretory_peroxidase plant_peroxidase peroxidase no original description	Peroxidase superfamily protein	3.88	2.69	1	0.16
K1	GRMZM2G085392	misc.plastocyanin-like	weakly similar to ( 123) AT3G20570 | Symbols: | plastocyanin-like domain-containing protein | chr3:7186754-7187453 REVERSEweakly similar to ( 194) loc_os01g57880 12001.m11936 protein early nodulin-like protein 3 precursor, putative, expressedCu_bind_like no original description	early nodulin-like protein 9	75.86	20.46	4.82	0.94
K1	GRMZM2G139193	misc.plastocyanin-like	weakly similar to ( 120) AT3G20570 | Symbols: | plastocyanin-like domain-containing protein | chr3:7186754-7187453 REVERSEweakly similar to ( 184) loc_os01g57880 12001.m11936 protein early nodulin-like protein 3 precursor, putative, expressedCu_bind_like no original description	early nodulin-like protein 9	40.23	14.21	7.81	2.12
K1	AC210013.4_FG002	misc.plastocyanin-like	weakly similar to ( 123) AT5G26330 | Symbols: | plastocyanin-like domain-containing protein / mavicyanin, putative | chr5:9241614-9242635 REVERSEvery weakly similar to ( 100) BCP_PEA Blue copper protein precursor - Pisum sativum (Garden pea)weakly similar to ( 103) loc_os08g04340 12008.m04578 protein blue copper protein precursor, putative, expressedCu_bind_like no original description	Cupredoxin superfamily protein	30.89	9.15	1.89	0.99
K1	GRMZM2G167578	misc.plastocyanin-like	weakly similar to ( 123) AT3G20570 | Symbols: | plastocyanin-like domain-containing protein | chr3:7186754-7187453 REVERSEweakly similar to ( 163) loc_os02g06670 12002.m06015 protein early nodulin 20 precursor, putative, expressedCu_bind_like no original description	early nodulin-like protein 9	13.05	2.56	0.28	0.3
K1	GRMZM2G339943	misc.plastocyanin-like	very weakly similar to (86.3) AT2G02850 | Symbols: ARPN | ARPN (PLANTACYANIN); copper ion binding / electron carrier | chr2:826630-827720 REVERSEvery weakly similar to (96.7) BABL_LILLO Chemocyanin precursor (Basic blue protein) (Plantacyanin) - Lilium longiflorum (Trumpet lily)weakly similar to ( 108) loc_os02g49850 12002.m10019 protein chemocyanin precursor, putative, expressedCu_bind_like no o…	plantacyanin	10.14	0	0	0.13
K1	GRMZM2G101916	misc.plastocyanin-like	weakly similar to ( 108) AT3G20570 | Symbols: | plastocyanin-like domain-containing protein | chr3:7186754-7187453 REVERSEweakly similar to ( 148) loc_os02g06670 12002.m06015 protein early nodulin 20 precursor, putative, expressedCu_bind_like no original description	early nodulin-like protein 9	9.65	1.87	0.75	0.2
K1	GRMZM2G379035	misc.protease inhibitor/seed storage/lipid transfer protein (LTP) family protein	weakly similar to ( 132) loc_os05g41030 12005.m08279 protein lipid binding protein, putative, expressed no original description	NA	290.32	175.68	61.3	9.72
K1	GRMZM2G429000	misc.protease inhibitor/seed storage/lipid transfer protein (LTP) family protein	very weakly similar to (94.7) AT2G45180 | Symbols: | protease inhibitor/seed storage/lipid transfer protein (LTP) family protein | chr2:18626377-18626781 FORWARDvery weakly similar to (87.4) 14KD_DAUCA 14 kDa proline-rich protein DC2.15 precursor - Daucus carota (Carrot)weakly similar to ( 109) loc_os04g46830 12004.m101609 protein cortical cell-delineating protein precursor, putative, expressedHP…	Bifunctional inhibitor/lipid-transfer protein/seed storage 2S albumin superfamily protein	728.76	588.52	35.61	16.52
K1	GRMZM2G372074	misc.protease inhibitor/seed storage/lipid transfer protein (LTP) family protein	very weakly similar to (98.2) AT4G15160 | Symbols: | lipid binding / structural constituent of cell wall | chr4:8646192-8647019 FORWARDvery weakly similar to (92.0) loc_os06g07220 12006.m05445 protein 36.4 kDa proline-rich protein, putative, expressedHPS_like no original description	Bifunctional inhibitor/lipid-transfer protein/seed storage 2S albumin superfamily protein	566.76	95.76	21.09	6.71
K1	GRMZM2G116167	misc.protease inhibitor/seed storage/lipid transfer protein (LTP) family protein	very weakly similar to (93.2) loc_os06g49770 12006.m09501 protein lipid binding protein, putative, expressed no original description	NA	51.01	3.48	2.33	1.23
K1	GRMZM2G040689	misc.protease inhibitor/seed storage/lipid transfer protein (LTP) family protein	very weakly similar to (87.4) AT2G10940 | Symbols: | protease inhibitor/seed storage/lipid transfer protein (LTP) family protein | chr2:4311160-4312035 REVERSEvery weakly similar to (99.0) loc_os06g43600 12006.m08890 protein 36.4 kDa proline-rich protein, putative, expressedHPS_like no original description	Bifunctional inhibitor/lipid-transfer protein/seed storage 2S albumin superfamily protein	29.22	3.51	1.1	0.62
K1	GRMZM2G398807	misc.protease inhibitor/seed storage/lipid transfer protein (LTP) family protein	very weakly similar to (92.0) AT2G45180 | Symbols: | protease inhibitor/seed storage/lipid transfer protein (LTP) family protein | chr2:18626377-18626781 FORWARDvery weakly similar to (83.2) 14KD_DAUCA 14 kDa proline-rich protein DC2.15 precursor - Daucus carota (Carrot)weakly similar to ( 119) loc_os02g44320 12002.m09472 protein cortical cell-delineating protein precursor, putative, expressedHPS…	Bifunctional inhibitor/lipid-transfer protein/seed storage 2S albumin superfamily protein	21.92	12.21	0	0.38
K1	GRMZM2G094639	misc.protease inhibitor/seed storage/lipid transfer protein (LTP) family protein	very weakly similar to (99.0) AT4G12510 | Symbols: | protease inhibitor/seed storage/lipid transfer protein (LTP) family protein | chr4:7417414-7417803 REVERSEvery weakly similar to (96.3) 14KD_DAUCA 14 kDa proline-rich protein DC2.15 precursor - Daucus carota (Carrot)weakly similar to ( 119) loc_os04g46820 12004.m09630 protein cortical cell-delineating protein precursor, putativeHPS_like no orig…	Bifunctional inhibitor/lipid-transfer protein/seed storage 2S albumin superfamily protein	3.11	0	0	0.11
K1	GRMZM2G162527	misc.short chain dehydrogenase/reductase (SDR)	moderately similar to ( 295) AT2G37540 | Symbols: | short-chain dehydrogenase/reductase (SDR) family protein | chr2:15751695-15753820 REVERSEmoderately similar to ( 380) loc_os01g05840 12001.m42866 protein retinol dehydrogenase 11, putative, expressedPRK06197 PRK06196 PRK05854 PRK07453 FabG fabG COG4221 DltE fabG PRK12826 PRK12829 no original description	NAD(P)-binding Rossmann-fold superfamily protein	259.42	103.04	127.5	93.86
K1	GRMZM2G047800	misc.short chain dehydrogenase/reductase (SDR)	moderately similar to ( 239) AT3G26760 | Symbols: | short-chain dehydrogenase/reductase (SDR) family protein | chr3:9843639-9844899 FORWARDweakly similar to ( 163) TS2_MAIZE Sex determination protein tasselseed-2 - Zea mays (Maize)moderately similar to ( 309) loc_os11g32030 12011.m07105 protein sex determination protein tasselseed-2, putative, expressedfabG fabG fabG PRK07479 PRK06172 PRK12826 PR…	NAD(P)-binding Rossmann-fold superfamily protein	15.47	8.04	5.43	1.47
K1	GRMZM2G014951	misc.sulfotransferase	very weakly similar to (96.3) AT1G74090 | Symbols: SOT18, ATSOT18, ATST5B | SOT18 (DESULFO-GLUCOSINOLATE SULFOTRANSFERASE 18); 3-methylthiopropyl-desulfoglucosinolate sulfotransferase/ 4-methylthiobutyl-desulfoglucosinolate sulfotransferase/ 5-methylthiopentyl-desulfoglucosinolate sulfotransferase/ 7-methylthioheptyl-desulfogluco | chr1:27863003-27864055 FORWARDweakly similar to ( 101) loc_os08g4…	desulfo-glucosinolate sulfotransferase 18	6.75	1.05	0.27	0.48
K1	GRMZM2G160585	misc.UDP glucosyl and glucoronyl transferases	moderately similar to ( 217) AT4G36890 | Symbols: IRX14 | IRX14 (irregular xylem 14); transferase, transferring glycosyl groups / xylosyltransferase | chr4:17379631-17381627 REVERSEhighly similar to ( 537) loc_os04g55670 12004.m10458 protein glycosyltransferase, putative, expressedGlcAT-I Glyco_transf_43 no original description	Nucleotide-diphospho-sugar transferases superfamily protein	57.44	32.84	9.66	12.43
K1	GRMZM2G371345	misc.UDP glucosyl and glucoronyl transferases	very weakly similar to (83.6) AT1G22360 | Symbols: AtUGT85A2 | AtUGT85A2 (UDP-glucosyl transferase 85A2); UDP-glycosyltransferase/ glucuronosyltransferase/ transferase, transferring glycosyl groups | chr1:7895068-7897527 REVERSEvery weakly similar to (87.4) UFO3_MAIZE Anthocyanidin 3-O-glucosyltransferase (EC 2.4.1.115) (Flavonol 3-O-glucosyltransferase) (UDP-glucose flavonoid 3-O-glucosyltransfe…	UDP-glucosyl transferase 85A2	50.48	47.65	13.31	6.13
K1	GRMZM2G130046	misc.UDP glucosyl and glucoronyl transferases	highly similar to ( 657) AT3G25140 | Symbols: GAUT8, QUA1 | QUA1 (QUASIMODO 1); polygalacturonate 4-alpha-galacturonosyltransferase/ transferase, transferring glycosyl groups / transferase, transferring hexosyl groups | chr3:9154748-9156642 FORWARDhighly similar to ( 775) loc_os02g29530 12002.m08096 protein transferase, transferring glycosyl groups, putative, expressedGlyco_transf_8 no original d…	Nucleotide-diphospho-sugar transferases superfamily protein	46.42	22.98	18.14	14.39
K1	GRMZM2G147145	misc.UDP glucosyl and glucoronyl transferases	highly similar to ( 880) AT3G61130 | Symbols: GAUT1, LGT1 | GAUT1 (GALACTURONOSYLTRANSFERASE 1); polygalacturonate 4-alpha-galacturonosyltransferase/ transferase, transferring glycosyl groups | chr3:22622399-22625514 FORWARDnearly identical (1031) loc_os06g49810 12006.m09505 protein transferase, transferring glycosyl groups, putative, expressedGlyco_transf_8 no original description	galacturonosyltransferase 1	38.5	11.77	9.89	6.94
K1	GRMZM2G386971	misc.UDP glucosyl and glucoronyl transferases	highly similar to ( 719) AT3G61130 | Symbols: GAUT1, LGT1 | GAUT1 (GALACTURONOSYLTRANSFERASE 1); polygalacturonate 4-alpha-galacturonosyltransferase/ transferase, transferring glycosyl groups | chr3:22622399-22625514 FORWARDhighly similar to ( 880) loc_os09g36190 12009.m06568 protein transferase, transferring glycosyl groups, putative, expressedGlyco_transf_8 no original description	galacturonosyltransferase 1	26.82	10.81	7.05	4.99
K1	GRMZM6G244811	misc.UDP glucosyl and glucoronyl transferases	(at4g03340 : 255.0) Core-2/I-branching beta-1,6-N-acetylglucosaminyltransferase family protein; FUNCTIONS IN: transferase activity, transferring glycosyl groups, acetylglucosaminyltransferase activity; INVOLVED IN: carbohydrate biosynthetic process; LOCATED IN: mitochondrion, membrane; EXPRESSED IN: 9 plant structures; EXPRESSED DURING: petal differentiation and expansion stage, E expanded cotyle…	Core-2/I-branching beta-1,6-N-acetylglucosaminyltransferase family protein	22.6	18.61	14.13	7.82
K1	GRMZM2G129302	misc.UDP glucosyl and glucoronyl transferases	highly similar to ( 666) AT4G02500 | Symbols: ATXT2, XXT2, XT2 | XT2 (UDP-XYLOSYLTRANSFERASE 2); UDP-xylosyltransferase/ transferase/ transferase, transferring glycosyl groups / xyloglucan 6-xylosyltransferase | chr4:1101638-1103345 FORWARDhighly similar to ( 743) loc_os03g18820 12003.m101316 protein glycosyltransferase 5, putative, expressedGlyco_transf_34 no original description	UDP-xylosyltransferase 2	18.6	8.85	5.66	4.67
K1	GRMZM2G107854	misc.UDP glucosyl and glucoronyl transferases	highly similar to ( 723) AT5G15470 | Symbols: GAUT14 | GAUT14 (Galacturonosyltransferase 14); polygalacturonate 4-alpha-galacturonosyltransferase/ transferase, transferring glycosyl groups / transferase, transferring hexosyl groups | chr5:5021433-5024168 REVERSEhighly similar to ( 963) loc_os03g11330 12003.m06584 protein transferase, transferring glycosyl groups, putative, expressedGlyco_transf_8…	galacturonosyltransferase 14	18.08	7.72	5.92	5.98
K1	GRMZM2G036918	misc.UDP glucosyl and glucoronyl transferases	moderately similar to ( 476) AT2G38650 | Symbols: GAUT7, LGT7 | GAUT7 (GALACTURONOSYLTRANSFERASE 7); polygalacturonate 4-alpha-galacturonosyltransferase/ transferase, transferring glycosyl groups | chr2:16161856-16165523 REVERSEhighly similar to ( 857) loc_os12g02910 12012.m04289 protein transferase, transferring glycosyl groups, putative, expressedGlyco_transf_8 no original description	galacturonosyltransferase 7	16.88	1.26	0.6	0.8
K1	GRMZM2G076276	misc.UDP glucosyl and glucoronyl transferases	highly similar to ( 879) AT3G61130 | Symbols: GAUT1, LGT1 | GAUT1 (GALACTURONOSYLTRANSFERASE 1); polygalacturonate 4-alpha-galacturonosyltransferase/ transferase, transferring glycosyl groups | chr3:22622399-22625514 FORWARDnearly identical (1049) loc_os06g49810 12006.m09505 protein transferase, transferring glycosyl groups, putative, expressedGlyco_transf_8 no original description	galacturonosyltransferase 1	12.87	5.54	4.25	3.55
K1	GRMZM2G075265	misc.UDP glucosyl and glucoronyl transferases	moderately similar to ( 286) AT2G44660 | Symbols: | transferase, transferring glycosyl groups / transferase, transferring hexosyl groups | chr2:18420832-18422827 REVERSEmoderately similar to ( 390) loc_os02g46320 12002.m09669 protein dolichyl pyrophosphate Glc1Man9GlcNAc2 alpha-1,3-glucosyltransferase, putative, expressedAlg6_Alg8 no original description	ALG6, ALG8 glycosyltransferase family	9.07	5.35	3.25	3.79
K1	GRMZM2G022398	misc.UDP glucosyl and glucoronyl transferases	highly similar to ( 536) AT3G45400 | Symbols: | exostosin family protein | chr3:16651963-16653479 FORWARDhighly similar to ( 691) loc_os03g20850 12003.m07492 protein secondary cell wall-related glycosyltransferase family 47, putative, expressedExostosin no original description	exostosin family protein	8.56	1.19	0.84	1.14
K1	GRMZM2G008501	misc.UDP glucosyl and glucoronyl transferases	moderately similar to ( 498) AT2G38650 | Symbols: GAUT7, LGT7 | GAUT7 (GALACTURONOSYLTRANSFERASE 7); polygalacturonate 4-alpha-galacturonosyltransferase/ transferase, transferring glycosyl groups | chr2:16161856-16165523 REVERSEhighly similar to ( 978) loc_os03g21250 12003.m07531 protein transferase, transferring glycosyl groups, putative, expressedGlyco_transf_8 no original description	galacturonosyltransferase 7	7.64	1.99	1.25	1.06
K1	GRMZM2G009690	misc.UDP glucosyl and glucoronyl transferases	highly similar to ( 541) AT3G45400 | Symbols: | exostosin family protein | chr3:16651963-16653479 FORWARDhighly similar to ( 726) loc_os03g20850 12003.m07492 protein secondary cell wall-related glycosyltransferase family 47, putative, expressedExostosin no original description	exostosin family protein	6	1.66	0.36	0.08
K1	GRMZM2G031453	misc.UDP glucosyl and glucoronyl transferases	highly similar to ( 519) AT4G02500 | Symbols: ATXT2, XXT2, XT2 | XT2 (UDP-XYLOSYLTRANSFERASE 2); UDP-xylosyltransferase/ transferase/ transferase, transferring glycosyl groups / xyloglucan 6-xylosyltransferase | chr4:1101638-1103345 FORWARDhighly similar to ( 514) loc_os03g18820 12003.m101316 protein glycosyltransferase 5, putative, expressedGlyco_transf_34 no original description	UDP-xylosyltransferase 2	5.74	1.57	1.04	1.11
K1	GRMZM2G137779	misc.UDP glucosyl and glucoronyl transferases	highly similar to ( 799) AT2G20370 | Symbols: KAM1, MUR3 | MUR3 (MURUS 3); catalytic/ transferase, transferring glycosyl groups | chr2:8792355-8794214 FORWARDhighly similar to ( 905) KATAM_ORYSA Xyloglucan galactosyltransferase KATAMARI1 homolog (EC 2.4.1.-) - Oryza sativa (Rice)highly similar to ( 930) loc_os03g05110 12003.m06035 protein xyloglucan galactosyltransferase KATAMARI 1, putative, exp…	Exostosin family protein	5.5	0.9	0.25	0.04
K1	GRMZM2G018962	misc.UDP glucosyl and glucoronyl transferases	highly similar to ( 627) AT4G38040 | Symbols: | exostosin family protein | chr4:17867501-17869131 FORWARDhighly similar to ( 686) loc_os02g09430 12002.m06240 protein exostosin-like, putative, expressedExostosin no original description	Exostosin family protein	5.19	3.08	1.73	0.88
K1	GRMZM2G021786	misc.UDP glucosyl and glucoronyl transferases	moderately similar to ( 365) AT3G22250 | Symbols: | UDP-glucoronosyl/UDP-glucosyl transferase family protein | chr3:7867806-7870053 FORWARDweakly similar to ( 145) IAAG_MAIZE Indole-3-acetate beta-glucosyltransferase (EC 2.4.1.121) (IAA-Glu synthetase) ((Uridine 5-diphosphate-glucose:indol-3-ylacetyl)-beta-D-glucosyl transferase) - Zea mays (Maize)highly similar to ( 570) loc_os04g44354 12004.m35…	UDP-Glycosyltransferase superfamily protein	4.57	1.1	2.17	0.29
K1	GRMZM2G379577	misc.UDP glucosyl and glucoronyl transferases	highly similar to ( 904) AT3G61130 | Symbols: GAUT1, LGT1 | GAUT1 (GALACTURONOSYLTRANSFERASE 1); polygalacturonate 4-alpha-galacturonosyltransferase/ transferase, transferring glycosyl groups | chr3:22622399-22625514 FORWARDnearly identical (1066) loc_os09g36190 12009.m06568 protein transferase, transferring glycosyl groups, putative, expressedGlyco_transf_8 no original description	galacturonosyltransferase 1	2.64	0.66	0.64	0.35
K1	GRMZM2G152925	mitochondrial electron transport / ATP synthesis.cytochrome c oxidase	weakly similar to ( 127) AT4G28060 | Symbols: | cytochrome c oxidase subunit 6b, putative | chr4:13944018-13944709 REVERSEweakly similar to ( 156) loc_os03g27290 12003.m08056 protein cytochrome c oxidase subunit, putative, expressedCyt_c_Oxidase_VIb COX6B no original description	Cytochrome c oxidase, subunit Vib family protein	115.26	71.93	50.33	30.71
K1	GRMZM2G477366	mitochondrial electron transport / ATP synthesis.cytochrome c oxidase	weakly similar to ( 102) AT3G15640 | Symbols: | cytochrome c oxidase family protein | chr3:5299273-5301371 FORWARDweakly similar to ( 125) loc_os01g42650 12001.m10529 protein cytochrome c oxidase polypeptide Vb, mitochondrial precursor, putative, expressedCyt_c_Oxidase_Vb no original description	Rubredoxin-like superfamily protein	9.34	2.84	2.28	2.69
K1	GRMZM2G158304	mitochondrial electron transport / ATP synthesis.cytochrome c reductase	very weakly similar to (97.1) loc_os07g48244 12007.m079856 protein ubiquinol-cytochrome c reductase complex 6.7 kDa protein, putative, expressed no original description	NA	144.49	76.83	53.41	40.57
K1	GRMZM2G165483	mitochondrial electron transport / ATP synthesis.cytochrome c reductase	very weakly similar to (92.0) AT1G15120 | Symbols: | ubiquinol-cytochrome C reductase complex 7.8 kDa protein, putative / mitochondrial hinge protein, putative | chr1:5202648-5203950 FORWARDvery weakly similar to (87.4) UCRH_SOLTU Ubiquinol-cytochrome c reductase complex 7.8 kDa protein (EC 1.10.2.2) (Mitochondrial hinge protein) (CR7) - Solanum tuberosum (Potato)weakly similar to ( 125) loc_os02…	Ubiquinol-cytochrome C reductase hinge protein	48.51	23.07	30.24	22.78
K1	GRMZM2G113408	mitochondrial electron transport / ATP synthesis.F1-ATPase	highly similar to ( 829) AT5G08690 | Symbols: | ATP synthase beta chain 2, mitochondrial | chr5:2825739-2828352 FORWARDhighly similar to ( 927) ATPBM_MAIZE ATP synthase subunit beta, mitochondrial precursor (EC 3.6.3.14) - Zea mays (Maize)highly similar to ( 910) loc_os05g47980 12005.m08870 protein ATP synthase beta chain, mitochondrial precursor, putative, expressedPRK09280 AtpD atpB PRK12597 F1…	ATP synthase alpha/beta family protein	243.6	89.14	61.53	48.05
K1	AC194341.4_FG002	mitochondrial electron transport / ATP synthesis.F1-ATPase	weakly similar to ( 160) AT4G26210 | Symbols: | mitochondrial ATP synthase g subunit family protein | chr4:13282370-13283118 FORWARDweakly similar to ( 194) loc_os01g41610 12001.m43082 protein hydrogen-transporting ATP synthase, rotational mechanism, putative, expressedATP-synt_G no original description	Mitochondrial ATP synthase subunit G protein	243.19	119.27	97.37	82.97
K1	GRMZM2G021331	mitochondrial electron transport / ATP synthesis.F1-ATPase	highly similar to ( 826) AT5G08690 | Symbols: | ATP synthase beta chain 2, mitochondrial | chr5:2825739-2828352 FORWARDhighly similar to ( 914) ATPBM_MAIZE ATP synthase subunit beta, mitochondrial precursor (EC 3.6.3.14) - Zea mays (Maize)highly similar to ( 907) loc_os05g47980 12005.m08870 protein ATP synthase beta chain, mitochondrial precursor, putative, expressedPRK09280 AtpD atpB PRK12597 F1…	ATP synthase alpha/beta family protein	185.51	92.79	68.65	49.91
K1	GRMZM2G024310	mitochondrial electron transport / ATP synthesis.F1-ATPase	weakly similar to ( 195) AT2G21870 | Symbols: | unknown protein | chr2:9320456-9322618 REVERSEmoderately similar to ( 282) loc_os02g03860 12002.m05735 protein mitochondrial ATP synthase precursor, putative, expressed no original description	copper ion binding;cobalt ion binding;zinc ion binding	102.63	51.88	40.97	32.44
K1	GRMZM2G168762	mitochondrial electron transport / ATP synthesis.F1-ATPase	moderately similar to ( 231) AT2G21870 | Symbols: | unknown protein | chr2:9320456-9322618 REVERSEmoderately similar to ( 325) loc_os02g03860 12002.m05735 protein mitochondrial ATP synthase precursor, putative, expressed no original description	copper ion binding;cobalt ion binding;zinc ion binding	99.85	49.11	32.79	44.68
K1	GRMZM2G042078	mitochondrial electron transport / ATP synthesis.F1-ATPase	weakly similar to ( 171) AT4G26210 | Symbols: | mitochondrial ATP synthase g subunit family protein | chr4:13282370-13283118 FORWARDmoderately similar to ( 210) loc_os01g41610 12001.m43082 protein hydrogen-transporting ATP synthase, rotational mechanism, putative, expressedATP-synt_G no original description	Mitochondrial ATP synthase subunit G protein	95.99	47.85	44.93	22.33
K1	GRMZM2G041275	mitochondrial electron transport / ATP synthesis.F1-ATPase	highly similar to ( 825) AT5G08690 | Symbols: | ATP synthase beta chain 2, mitochondrial | chr5:2825739-2828352 FORWARDhighly similar to ( 906) ATPBM_MAIZE ATP synthase subunit beta, mitochondrial precursor (EC 3.6.3.14) - Zea mays (Maize)highly similar to ( 914) loc_os01g49190 12001.m11106 protein ATP synthase beta chain, mitochondrial precursor, putative, expressedPRK09280 AtpD atpB PRK12597 F1…	ATP synthase alpha/beta family protein	91.54	43.14	34.61	32.04
K1	GRMZM2G157758	mitochondrial electron transport / ATP synthesis.F1-ATPase	weakly similar to ( 103) AT1G51650 | Symbols: | ATP synthase epsilon chain, mitochondrial | chr1:19152680-19153641 FORWARDweakly similar to ( 131) ATP5E_MAIZE ATP synthase epsilon chain, mitochondrial (EC 3.6.3.14) - Zea mays (Maize)weakly similar to ( 117) loc_os08g15170 12008.m05640 protein ATP synthase epsilon chain, mitochondrial, putative, expressed no original description	ATP synthase epsilon chain, mitochondrial	90.39	47.07	57.1	32.62
K1	GRMZM2G069229	mitochondrial electron transport / ATP synthesis.F1-ATPase	weakly similar to ( 141) AT4G29480 | Symbols: | mitochondrial ATP synthase g subunit family protein | chr4:14486265-14487257 REVERSEweakly similar to ( 156) loc_os05g45740 12005.m083788 protein hydrogen-transporting ATP synthase, rotational mechanism, putative, expressed no original description	Mitochondrial ATP synthase subunit G protein	12.71	2.48	3.92	1.78
K1	GRMZM2G037177	mitochondrial electron transport / ATP synthesis.NADH-DH.complex I.carbonic anhydrase	moderately similar to ( 379) AT1G47260 | Symbols: APFI, GAMMA CA2 | GAMMA CA2 (GAMMA CARBONIC ANHYDRASE 2); carbonate dehydratase | chr1:17321384-17323347 REVERSEmoderately similar to ( 443) loc_os12g07220 12012.m04711 protein protein yrdA, putative, expressedPaaY no original description	gamma carbonic anhydrase 2	147.06	51.37	40.17	35.78
K1	GRMZM2G006085	mitochondrial electron transport / ATP synthesis.NADH-DH.localisation not clear	weakly similar to ( 159) AT5G18800 | Symbols: | NADH-ubiquinone oxidoreductase 19 kDa subunit (NDUFA8) family protein | chr5:6267304-6268393 FORWARDweakly similar to ( 184) loc_os03g18420 12003.m07265 protein NADH-ubiquinone oxidoreductase 19 kDa subunit, putative, expressed no original description	Cox19-like CHCH family protein	94.86	48.27	30.68	27.77
K1	GRMZM5G886688	mitochondrial electron transport / ATP synthesis.NADH-DH.localisation not clear	weakly similar to ( 144) AT5G47890 | Symbols: | NADH-ubiquinone oxidoreductase B8 subunit, putative | chr5:19388806-19390409 FORWARDweakly similar to ( 169) loc_os04g24520 12004.m07583 protein NADH-ubiquinone oxidoreductase 10.5 kDa subunit, putative, expressedL51_S25_CI-B8 no original description	NADH-ubiquinone oxidoreductase B8 subunit, putative	84.16	47.9	38.3	29.3
K1	GRMZM2G149414	mitochondrial electron transport / ATP synthesis.NADH-DH.localisation not clear	weakly similar to ( 108) AT2G47690 | Symbols: | NADH-ubiquinone oxidoreductase-related | chr2:19551263-19551991 FORWARDweakly similar to ( 115) loc_os08g44250 12008.m08398 protein fb14, putative, expressed no original description	NADH-ubiquinone oxidoreductase-related	57.66	24.19	19.18	21.51
K1	GRMZM2G179120	lipid metabolism.'exotics' (steroids, squalene etc).sphingolipids	highly similar to ( 522) AT2G46210 | Symbols: | delta-8 sphingolipid desaturase, putative | chr2:18977542-18978891 FORWARDhighly similar to ( 752) loc_os09g16920 12009.m04952 protein desaturase/cytochrome b5 protein, putative, expressedDelta6-FADS-like FA_desaturase Cyt-b5 no original description	Fatty acid/sphingolipid desaturase	95.87	10.05	4.82	8.73
K1	GRMZM2G067601	redox.ascorbate and glutathione	weakly similar to ( 110) AT2G32720 | Symbols: B5 #4, ATCB5-B, CB5-B | CB5-B (CYTOCHROME B5 ISOFORM B); heme binding | chr2:13877013-13878447 REVERSEweakly similar to ( 115) CYB5_ORYSA Cytochrome b5 - Oryza sativa (Rice)weakly similar to ( 121) loc_os01g73990 12001.m13426 protein cytochrome b5, putative, expressed no original description	cytochrome B5 isoform B	73.64	45.05	40.05	10.28
K1	GRMZM2G133213	redox.misc	moderately similar to ( 426) AT5G17770 | Symbols: ATCBR, CBR1 | ATCBR (ARABIDOPSIS THALIANA NADH:CYTOCHROME B5 REDUCTASE 1); cytochrome-b5 reductase | chr5:5864543-5866495 REVERSEweakly similar to ( 199) NIA1_ORYSA Nitrate reductase [NADH] 1 (EC 1.7.1.1) (NR1) - Oryza sativa (Rice)moderately similar to ( 498) loc_os01g59930 12001.m12127 protein NADH-cytochrome b5 reductase, putative, expressedUbi…	NADH:cytochrome B5 reductase 1	62.55	26.76	24.84	16.49
K1	GRMZM2G129453	lipid metabolism.'exotics' (steroids, squalene etc).sphingolipids	moderately similar to ( 482) AT2G46210 | Symbols: | delta-8 sphingolipid desaturase, putative | chr2:18977542-18978891 FORWARDhighly similar to ( 705) loc_os09g16920 12009.m04952 protein desaturase/cytochrome b5 protein, putative, expressedDelta6-FADS-like FA_desaturase Cyt-b5 no original description	Fatty acid/sphingolipid desaturase	44.26	4.19	2.08	2.35
K1	GRMZM2G325026	redox.ascorbate and glutathione	weakly similar to ( 123) AT1G60660 | Symbols: B5 #5, ATCB5LP, CB5LP | CB5LP (CYTOCHROME B5-LIKE PROTEIN); heme binding | chr1:22342589-22342954 REVERSEweakly similar to ( 144) loc_os08g29669 12008.m80263 protein cytochrome b5, putative, expressedCyt-b5 no original description	cytochrome B5-like protein	7.73	2.55	2.62	1.24
K1	GRMZM2G420310	not assigned.no ontology	highly similar to ( 805) AT1G10950 | Symbols: | endomembrane protein 70, putative | chr1:3659322-3663622 FORWARDhighly similar to ( 900) loc_os12g07670 12012.m04755 protein transmembrane 9 superfamily protein member 3 precursor, putative, expressedEMP70 no original description	transmembrane nine 1	69.34	35.58	22.51	30.15
K1	GRMZM2G172138	not assigned.no ontology	moderately similar to ( 287) AT3G07950 | Symbols: | rhomboid protein-related | chr3:2531982-2534277 FORWARDmoderately similar to ( 406) loc_os07g46170 12007.m28913 protein transmembrane protein 115, putative, expressedDUF1751 no original description	rhomboid protein-related	43.75	15.14	9.24	14.28
K1	GRMZM5G831102	not assigned.no ontology	moderately similar to ( 251) AT1G47480 | Symbols: | hydrolase | chr1:17417623-17419296 FORWARDweakly similar to ( 129) GID1_ORYSA Gibberellin receptor GID1 (EC 3.-.-.-) (Gibberellin-insensitive dwarf protein 1) (Protein GIBBERELLIN INSENSITIVE DWARF1) - Oryza sativa (Rice)highly similar to ( 514) loc_os09g28690 12009.m06020 protein gibberellin receptor GID1L2, putative, expressedAbhydrolase_3 Aes…	alpha/beta-Hydrolases superfamily protein	34.64	5.54	4.84	3.92
K1	GRMZM2G128057	not assigned.no ontology	weakly similar to ( 181) AT5G16730 | Symbols: | LOCATED IN: chloroplast; EXPRESSED IN: 23 plant structures; EXPRESSED DURING: 13 growth stages; CONTAINS InterPro DOMAIN/s: Spectrin/alpha-actinin (InterPro:IPR018159); BEST Arabidopsis thaliana protein match is: unknown protein (TAIR:AT3G02930.1); Has 241703 Blast hits to 112530 proteins in 2711 species: Archae - 2642; Bacteria - 41887; Metazoa - 1…	Plant protein of unknown function (DUF827)	34.35	6.64	4.11	4.87
K1	GRMZM2G048194	not assigned.no ontology	weakly similar to ( 194) AT1G21880 | Symbols: LYM1 | LYM1 (LYSM DOMAIN GPI-ANCHORED PROTEIN 1 PRECURSOR) | chr1:7680689-7682526 FORWARDmoderately similar to ( 274) loc_os06g10660 12006.m05784 protein erwinia induced protein 1, putative, expressed no original description	lysm domain GPI-anchored protein 1 precursor	31.79	9.72	7.21	8.83
K1	GRMZM2G022318	not assigned.no ontology	weakly similar to ( 109) AT3G06130 | Symbols: | heavy-metal-associated domain-containing protein | chr3:1853048-1854673 REVERSEweakly similar to ( 145) loc_os12g05040 12012.m073762 protein metal ion binding protein, putative, expressed no original description	Heavy metal transport/detoxification superfamily protein	26.01	10.03	6.72	1.04
K1	GRMZM2G027173	not assigned.no ontology	moderately similar to ( 353) AT3G60260 | Symbols: | phagocytosis and cell motility protein ELMO1-related | chr3:22274303-22276839 FORWARDmoderately similar to ( 422) loc_os04g46079 12004.m09559 protein ELMO domain-containing protein 2, putative, expressedELMO_CED12 no original description	ELMO/CED-12 family protein	23.31	7.89	5.32	3.52
K1	GRMZM2G121223	not assigned.no ontology	moderately similar to ( 337) AT4G14500 | Symbols: | FUNCTIONS IN: molecular_function unknown; INVOLVED IN: biological_process unknown; LOCATED IN: cellular_component unknown; EXPRESSED IN: 24 plant structures; EXPRESSED DURING: 15 growth stages; CONTAINS InterPro DOMAIN/s: Lipid-binding START (InterPro:IPR002913); BEST Arabidopsis thaliana protein match is: unknown protein (TAIR:AT3G23080.1). | c…	Polyketide cyclase/dehydrase and lipid transport superfamily protein	16.55	6.76	4.7	2.39
K1	GRMZM2G125656	not assigned.no ontology	moderately similar to ( 437) AT5G53500 | Symbols: | WD-40 repeat family protein | chr5:21726167-21728524 REVERSEhighly similar to ( 860) loc_os04g48010 12004.m35427 protein signal transducer, putative, expressedWD40 COG2319 no original description	Transducin/WD40 repeat-like superfamily protein	15.97	6.56	1.9	1.26
K1	GRMZM2G420786	not assigned.no ontology	weakly similar to ( 166) AT1G19190 | Symbols: | hydrolase | chr1:6623876-6624832 FORWARDmoderately similar to ( 226) loc_os08g37060 12008.m07693 protein gibberellin receptor GID1L2, putative, expressedAbhydrolase_3 no original description	alpha/beta-Hydrolases superfamily protein	15.12	1.71	1.51	0.64
K1	GRMZM2G079832	not assigned.no ontology	moderately similar to ( 238) AT1G76660 | Symbols: | FUNCTIONS IN: molecular_function unknown; INVOLVED IN: biological_process unknown; LOCATED IN: plasma membrane; EXPRESSED IN: 22 plant structures; EXPRESSED DURING: 13 growth stages; BEST Arabidopsis thaliana protein match is: hydroxyproline-rich glycoprotein family protein (TAIR:AT5G52430.1); Has 280 Blast hits to 160 proteins in 42 species: Ar…	hydroxyproline-rich glycoprotein family protein	15.02	4.25	3.5	4.1
K1	GRMZM2G026490	not assigned.no ontology	moderately similar to ( 350) AT3G14860 | Symbols: | NHL repeat-containing protein | chr3:4998591-5000894 REVERSEhighly similar to ( 644) loc_os02g13950 12002.m06641 protein expressed protein no original description	NHL domain-containing protein	14.24	6.18	7.07	4.26
K1	GRMZM2G080320	not assigned.no ontology	moderately similar to ( 386) AT3G62860 | Symbols: | esterase/lipase/thioesterase family protein | chr3:23239577-23242143 REVERSEmoderately similar to ( 413) loc_os05g29974 12005.m083705 protein monoglyceride lipase, putative, expressedPldB no original description	alpha/beta-Hydrolases superfamily protein	8.79	8.26	2.87	0.47
K1	GRMZM2G147288	not assigned.no ontology	highly similar to ( 700) AT1G22930 | Symbols: | T-complex protein 11 | chr1:8118049-8121854 FORWARDnearly identical (1325) loc_os02g35080 12002.m100232 protein T-complex protein 11 containing protein, expressedTcp11 no original description	T-complex protein 11	7.5	3.31	1.45	0.9
K1	GRMZM2G023133	not assigned.no ontology	weakly similar to ( 139) AT2G30890 | Symbols: | membrane protein, putative | chr2:13147774-13149663 FORWARDmoderately similar to ( 275) loc_os05g49040 12005.m27467 protein expressed proteinB561 no original description	Cytochrome b561/ferric reductase transmembrane protein family	4.97	2.07	0.71	0
K1	GRMZM2G087245	not assigned.no ontology	weakly similar to ( 153) AT2G22170 | Symbols: | lipid-associated family protein | chr2:9427010-9427742 REVERSEmoderately similar to ( 212) loc_os02g51710 12002.m10202 protein wound/stress protein, putative, expressedPLAT_plant_stress no original description	Lipase/lipooxygenase, PLAT/LH2 family protein	787.26	324.33	296.65	71.01
K1	GRMZM2G002173	not assigned.no ontology	moderately similar to ( 345) AT1G12350 | Symbols: ATCOAB | ATCOAB (4-phospho-panto-thenoylcysteine synthetase); catalytic/ phosphopantothenate--cysteine ligase | chr1:4198870-4200633 FORWARDhighly similar to ( 504) loc_os02g36550 12002.m08742 protein phosphopantothenate--cysteine ligase, putative, expressedDFP PRK05579 no original description	4-phospho-panto-thenoylcysteine synthetase	229.55	52.79	1.53	0.8
K1	AC149475.2_FG002	not assigned.no ontology	weakly similar to ( 117) AT4G14420 | Symbols: | lesion inducing protein-related | chr4:8302171-8303738 REVERSEweakly similar to ( 164) loc_os03g05520 12003.m06075 protein nicotiana lesion-inducing like, putative, expressedHR_lesion no original description	HR-like lesion-inducing protein-related	178.67	45.33	17.38	18.62
K1	GRMZM2G176998	not assigned.no ontology	moderately similar to ( 345) AT1G21680 | Symbols: | FUNCTIONS IN: molecular_function unknown; INVOLVED IN: biological_process unknown; LOCATED IN: plasma membrane, vacuole, plant-type cell wall; EXPRESSED IN: 25 plant structures; EXPRESSED DURING: 13 growth stages; CONTAINS InterPro DOMAIN/s: WD40-like Beta Propeller (InterPro:IPR011659), Six-bladed beta-propeller, TolB-like (InterPro:IPR011042);…	0	157.44	60.81	26.83	7.8
K1	GRMZM2G095039	not assigned.no ontology	very weakly similar to (84.7) AT4G15800 | Symbols: RALFL33 | RALFL33 (ralf-like 33); signal transducer | chr4:8984915-8985265 FORWARDvery weakly similar to (93.2) loc_os01g25540 12001.m09017 protein RALF precursor, putative, expressedRALF no original description	ralf-like 33	149.86	122.95	50.1	14.89
K1	GRMZM2G376727	not assigned.no ontology	weakly similar to ( 153) AT5G14030 | Symbols: | translocon-associated protein beta (TRAPB) family protein | chr5:4526878-4528253 FORWARDmoderately similar to ( 217) loc_os01g01307 12001.m42517 protein translocon-associated protein beta containing protein, expressedTRAP_beta no original description	translocon-associated protein beta (TRAPB) family protein	104.77	42.75	39.26	28.01
K1	GRMZM2G469111	not assigned.no ontology	highly similar to ( 927) AT5G35160 | Symbols: | LOCATED IN: integral to membrane, Golgi apparatus; EXPRESSED IN: 24 plant structures; EXPRESSED DURING: 13 growth stages; CONTAINS InterPro DOMAIN/s: Nonaspanin (TM9SF) (InterPro:IPR004240); BEST Arabidopsis thaliana protein match is: unknown protein (TAIR:AT4G12650.1); Has 1053 Blast hits to 1004 proteins in 163 species: Archae - 0; Bacteria - 0; M…	Endomembrane protein 70 protein family	102.28	43.35	26.99	42.46
K1	GRMZM2G146951	not assigned.no ontology	highly similar to ( 937) AT2G24170 | Symbols: | endomembrane protein 70, putative | chr2:10274307-10276894 REVERSEhighly similar to ( 968) loc_os08g44100 12008.m08384 protein transmembrane 9 superfamily protein member 2 precursor, putative, expressedEMP70 no original description	Endomembrane protein 70 protein family	100.14	87.54	28.53	29.8
K1	GRMZM2G128564	not assigned.no ontology	moderately similar to ( 283) loc_os03g53360 12003.m10307 protein transferase, putative, expressed no original description	NA	98.87	50.27	58.56	25.52
K1	GRMZM2G359018	not assigned.no ontology	weakly similar to ( 133) AT5G41600 | Symbols: BTI3 | BTI3 (VIRB2-INTERACTING PROTEIN 3) | chr5:16636230-16637472 FORWARDweakly similar to ( 187) loc_os01g12650 12001.m07878 protein seed maturation protein, putative, expressedReticulon no original description	VIRB2-interacting protein 3	81.72	4.41	1.94	2.17
K1	GRMZM2G065950	not assigned.no ontology	moderately similar to ( 221) AT2G21160 | Symbols: | translocon-associated protein alpha (TRAP alpha) family protein | chr2:9068428-9070310 FORWARDmoderately similar to ( 358) loc_os06g50154 12006.m71456 protein translocon-associated protein alpha subunit precursor, putative, expressedTRAP_alpha no original description	Translocon-associated protein (TRAP), alpha subunit	73.11	23.59	30.71	22.54
K1	GRMZM2G030858	not assigned.no ontology	moderately similar to ( 401) AT5G50970 | Symbols: | WD-40 repeat family protein | chr5:20736377-20739132 FORWARDmoderately similar to ( 492) loc_os03g63470 12003.m11215 protein nucleotide binding protein, putative, expressed no original description	transducin family protein / WD-40 repeat family protein	70.73	8.13	7.07	7.58
K1	GRMZM2G090824	not assigned.no ontology	moderately similar to ( 318) AT1G61900 | Symbols: | unknown protein | chr1:22882561-22884722 REVERSEmoderately similar to ( 480) loc_os07g01240 12007.m079591 protein expressed protein no original description	0	68.49	19.96	12.64	13.98
K1	GRMZM2G352132	not assigned.no ontology	moderately similar to ( 258) AT5G58000 | Symbols: | LOCATED IN: endoplasmic reticulum, chloroplast; CONTAINS InterPro DOMAIN/s: Reticulon (InterPro:IPR003388); BEST Arabidopsis thaliana protein match is: reticulon family protein (TAIR:AT4G28430.1); Has 1047 Blast hits to 1034 proteins in 125 species: Archae - 0; Bacteria - 2; Metazoa - 715; Fungi - 46; Plants - 58; Viruses - 4; Other Eukaryotes -…	Reticulon family protein	61.7	7.39	3.66	4
K1	GRMZM2G046005	not assigned.no ontology	highly similar to ( 955) AT5G25100 | Symbols: | endomembrane protein 70, putative | chr5:8648374-8651015 REVERSEnearly identical (1089) loc_os08g44100 12008.m08384 protein transmembrane 9 superfamily protein member 2 precursor, putative, expressedEMP70 no original description	Endomembrane protein 70 protein family	49.68	14.2	8.93	13.25
K1	GRMZM2G050435	not assigned.no ontology	moderately similar to ( 400) loc_os04g39240 12004.m08913 protein expressed protein no original description	NA	48.9	28.07	13.5	23
K1	GRMZM2G018126	not assigned.no ontology	highly similar to ( 979) AT4G12650 | Symbols: | LOCATED IN: integral to membrane, Golgi apparatus, plasma membrane, vacuole; EXPRESSED IN: 25 plant structures; EXPRESSED DURING: 13 growth stages; CONTAINS InterPro DOMAIN/s: Nonaspanin (TM9SF) (InterPro:IPR004240); BEST Arabidopsis thaliana protein match is: unknown protein (TAIR:AT5G35160.1); Has 983 Blast hits to 980 proteins in 161 species: Arc…	Endomembrane protein 70 protein family	45.12	28.07	16.56	19.86
K1	GRMZM2G090500	not assigned.no ontology	moderately similar to ( 224) AT1G65010 | Symbols: | unknown protein | chr1:24149543-24154024 FORWARDhighly similar to ( 705) loc_os05g02820 12005.m04818 protein expressed proteinSmc no original description	Plant protein of unknown function (DUF827)	39	25.31	8.66	7.34
K1	GRMZM2G175952	not assigned.no ontology	weakly similar to ( 152) AT4G05220 | Symbols: | harpin-induced protein-related / HIN1-related / harpin-responsive protein-related | chr4:2685104-2685784 REVERSEmoderately similar to ( 283) loc_os07g34720 12007.m07728 protein harpin-induced protein, putative, expressedHin1 no original description	Late embryogenesis abundant (LEA) hydroxyproline-rich glycoprotein family	34.69	6.07	1.59	0.45
K1	GRMZM2G064268	not assigned.no ontology	moderately similar to ( 345) AT1G30890 | Symbols: | integral membrane HRF1 family protein | chr1:10994890-10995999 FORWARDmoderately similar to ( 448) loc_os06g41590 12006.m32117 protein protein YIF1A, putative, expressedYIF1 COG5197 no original description	Integral membrane HRF1 family protein	32.85	15.04	9.97	9.05
K1	GRMZM2G123624	not assigned.no ontology	moderately similar to ( 413) AT4G34660 | Symbols: | SH3 domain-containing protein 2 (SH3P2) | chr4:16545595-16548294 REVERSEhighly similar to ( 546) loc_os10g36870 12010.m06492 protein clathrin binding protein, putative, expressed no original description	SH3 domain-containing protein	29.01	10.57	8.34	4.99
K1	GRMZM2G155543	not assigned.no ontology	moderately similar to ( 211) AT2G45140 | Symbols: PVA12 | PVA12 (PLANT VAP HOMOLOG 12); structural molecule | chr2:18611029-18612971 FORWARDmoderately similar to ( 315) loc_os04g45190 12004.m35586 protein vesicle-associated membrane protein-associated protein B, putative, expressedMotile_Sperm SCS2 no original description	plant VAP homolog 12	28.95	13.81	5.42	3.98
K1	GRMZM2G301663	not assigned.no ontology	very weakly similar to (80.9) loc_os12g35670 12012.m07360 protein RALF precursor, putative, expressedRALF no original description	NA	27.73	12.51	9.6	9.67
K1	GRMZM2G421463	not assigned.no ontology	moderately similar to ( 246) AT1G21880 | Symbols: LYM1 | LYM1 (LYSM DOMAIN GPI-ANCHORED PROTEIN 1 PRECURSOR) | chr1:7680689-7682526 FORWARDmoderately similar to ( 402) loc_os09g27890 12009.m059994 protein erwinia induced protein 1, putative, expressed no original description	lysm domain GPI-anchored protein 1 precursor	26.94	0.66	0.38	0.57
K1	GRMZM2G174673	not assigned.no ontology	very weakly similar to (97.8) AT3G06130 | Symbols: | heavy-metal-associated domain-containing protein | chr3:1853048-1854673 REVERSEweakly similar to ( 130) loc_os12g05040 12012.m073762 protein metal ion binding protein, putative, expressed no original description	Heavy metal transport/detoxification superfamily protein	25.72	12.95	9.47	2.76
K1	GRMZM2G147452	not assigned.no ontology	moderately similar to ( 246) AT1G01225 | Symbols: | NC domain-containing protein-related | chr1:96064-97242 FORWARDmoderately similar to ( 372) loc_os08g43350 12008.m08309 protein NC domain containing protein, expressed no original description	NC domain-containing protein-related	25.25	0.37	0.55	0.35
K1	GRMZM2G090849	not assigned.no ontology	moderately similar to ( 460) AT1G54320 | Symbols: | LEM3 (ligand-effect modulator 3) family protein / CDC50 family protein | chr1:20275732-20277793 REVERSEhighly similar to ( 578) loc_os06g45430 12006.m09071 protein cell division control protein 50, putative, expressedCDC50 CDC50 no original description	LEM3 (ligand-effect modulator 3) family protein / CDC50 family protein	25.21	18.77	12.25	13.23
K1	GRMZM2G383122	not assigned.no ontology	weakly similar to ( 169) AT5G52060 | Symbols: ATBAG1 | ATBAG1 (ARABIDOPSIS THALIANA BCL-2-ASSOCIATED ATHANOGENE 1); protein binding | chr5:21152449-21153741 REVERSEmoderately similar to ( 304) loc_os04g52890 12004.m101657 protein BCL-2 binding anthanogene-1, putative, expressedBAG1_N no original description	BCL-2-associated athanogene 1	25	11.49	7.99	2.29
K1	GRMZM2G026231	not assigned.no ontology	highly similar to ( 804) AT1G10950 | Symbols: | endomembrane protein 70, putative | chr1:3659322-3663622 FORWARDhighly similar to ( 895) loc_os12g07670 12012.m04755 protein transmembrane 9 superfamily protein member 3 precursor, putative, expressedEMP70 no original description	transmembrane nine 1	24.67	9.69	5.73	7.44
K1	GRMZM2G004828	not assigned.no ontology	weakly similar to ( 174) AT3G18260 | Symbols: | reticulon family protein (RTNLB9) | chr3:6260328-6261504 REVERSEmoderately similar to ( 322) loc_os05g47690 12005.m08841 protein seed maturation protein, putative, expressedReticulon no original description	Reticulon family protein	24.66	11.05	3.64	1.2
K1	GRMZM2G015941	not assigned.no ontology	weakly similar to ( 143) AT1G49030 | Symbols: | unknown protein | chr1:18136794-18137846 FORWARDmoderately similar to ( 236) loc_os02g52550 12002.m10286 protein ORFX protein, putative, expressedPLAC8 no original description	PLAC8 family protein	23.97	22.95	13.66	5.19
K1	GRMZM2G052078	not assigned.no ontology	highly similar to ( 576) AT2G20190 | Symbols: ATCLASP, CLASP | CLASP (CLIP-ASSOCIATED PROTEIN); binding | chr2:8711862-8718813 REVERSEhighly similar to ( 735) loc_os04g42840 12004.m09249 protein HEAT repeat family protein, expressed no original description	CLIP-associated protein	22.92	18.49	10.77	8.8
K1	GRMZM2G127598	not assigned.no ontology	moderately similar to ( 350) AT1G12850 | Symbols: | phosphoglycerate/bisphosphoglycerate mutase family protein | chr1:4380022-4381577 REVERSEhighly similar to ( 580) loc_os11g31880 12011.m07090 protein fructose-2,6-bisphosphatase, putative, expressedPGAM phoE no original description	Phosphoglycerate mutase family protein	22.65	10.56	7.59	6.93
K1	GRMZM2G156568	not assigned.no ontology	moderately similar to ( 326) AT2G13690 | Symbols: | PRLI-interacting factor, putative | chr2:5706704-5708895 REVERSEhighly similar to ( 599) loc_os07g15600 12007.m06004 protein transcription regulator, putative, expressed no original description	PRLI-interacting factor, putative	22.11	6.58	7.07	5.01
K1	GRMZM2G024448	not assigned.no ontology	weakly similar to ( 187) AT4G18260 | Symbols: | cytochrome B561-related | chr4:10093524-10097337 REVERSEmoderately similar to ( 254) loc_os05g49040 12005.m27467 protein expressed proteinB561 no original description	Cytochrome b561/ferric reductase transmembrane protein family	21.4	13.78	1.81	0.94
K1	GRMZM2G030384	not assigned.no ontology	highly similar to ( 877) AT3G18060 | Symbols: | transducin family protein / WD-40 repeat family protein | chr3:6183880-6186788 FORWARDnearly identical (1177) loc_os01g03510 12001.m06989 protein stress protein, putative, expressedWD40 COG2319 no original description	transducin family protein / WD-40 repeat family protein	20.8	6.69	4.36	6.3
K1	GRMZM2G152549	not assigned.no ontology	weakly similar to ( 195) AT1G14710 | Symbols: | hydroxyproline-rich glycoprotein family protein | chr1:5062168-5064697 REVERSEhighly similar to ( 645) loc_os03g13560 12003.m06801 protein expressed protein no original description	hydroxyproline-rich glycoprotein family protein	19.89	5.14	3.66	3.54
K1	GRMZM2G128737	not assigned.no ontology	moderately similar to ( 206) AT1G65010 | Symbols: | unknown protein | chr1:24149543-24154024 FORWARDhighly similar to ( 680) loc_os05g02820 12005.m04818 protein expressed proteinSmc no original description	Plant protein of unknown function (DUF827)	19.64	10.93	3.57	3.15
K1	GRMZM2G101711	not assigned.no ontology	weakly similar to ( 174) AT1G20970 | Symbols: | FUNCTIONS IN: molecular_function unknown; INVOLVED IN: biological_process unknown; LOCATED IN: plasma membrane, vacuole; EXPRESSED IN: guard cell, cultured cell; BEST Arabidopsis thaliana protein match is: PPI1 (PROTON PUMP INTERACTOR 1); protein binding (TAIR:AT4G27500.1); Has 53409 Blast hits to 33585 proteins in 1572 species: Archae - 464; Bacter…	proton pump interactor 1	19.56	5.21	3.05	4.51
K1	GRMZM2G081719	not assigned.no ontology	highly similar to ( 537) AT3G48610 | Symbols: | phosphoesterase family protein | chr3:18011653-18013959 REVERSEhighly similar to ( 644) loc_os01g01190 12001.m06766 protein hydrolase, acting on ester bonds, putative, expressedPhosphoesterase PlcC no original description	non-specific phospholipase C6	17.91	11.14	5.7	2.66
K1	GRMZM2G038152	not assigned.no ontology	weakly similar to ( 167) AT1G18610 | Symbols: | FUNCTIONS IN: molecular_function unknown; INVOLVED IN: biological_process unknown; LOCATED IN: cellular_component unknown; EXPRESSED IN: 24 plant structures; EXPRESSED DURING: 15 growth stages; CONTAINS InterPro DOMAIN/s: Galactose oxidase/kelch, beta-propeller (InterPro:IPR011043), Kelch repeat type 1 (InterPro:IPR006652), Kelch repeat type 2 (Inte…	Galactose oxidase/kelch repeat superfamily protein	17.68	7.7	7.28	4.27
K1	GRMZM2G479112	not assigned.no ontology	highly similar to ( 667) AT2G26870 | Symbols: | phosphoesterase family protein | chr2:11457117-11459355 REVERSEhighly similar to ( 811) loc_os01g72520 12001.m13287 protein hydrolase, acting on ester bonds, putative, expressedPhosphoesterase PlcC no original description	non-specific phospholipase C2	17.08	6.9	9.04	3.76
K1	GRMZM2G140342	not assigned.no ontology	highly similar to ( 627) AT1G72480 | Symbols: | FUNCTIONS IN: molecular_function unknown; INVOLVED IN: biological_process unknown; LOCATED IN: Golgi apparatus; EXPRESSED IN: 22 plant structures; EXPRESSED DURING: 13 growth stages; CONTAINS InterPro DOMAIN/s: Transmembrane receptor, eukaryota (InterPro:IPR009637); BEST Arabidopsis thaliana protein match is: unknown protein (TAIR:AT2G01070.1); Has …	Lung seven transmembrane receptor family protein	16.74	4.26	1.89	2.82
K1	GRMZM2G322129	not assigned.no ontology	nearly identical (1007) loc_os02g07190 12002.m06066 protein expressed protein no original description	NA	16.55	3.5	3.81	3.15
K1	GRMZM2G171662	not assigned.no ontology	moderately similar to ( 386) AT4G00560 | Symbols: | methionine adenosyltransferase regulatory beta subunit-related | chr4:241135-242267 REVERSEhighly similar to ( 521) loc_os02g57990 12002.m100441 protein 3-beta hydroxysteroid dehydrogenase/isomerase, putative, expressedRfbD RmlD_sub_bind WcaG Epimerase no original description	NAD(P)-binding Rossmann-fold superfamily protein	15.96	12.67	9.29	4.17
K1	GRMZM2G020943	not assigned.no ontology	weakly similar to ( 178) AT1G70280 | Symbols: | NHL repeat-containing protein | chr1:26466086-26468471 REVERSEmoderately similar to ( 239) loc_os06g15820 12006.m06295 protein expressed protein no original description	NHL domain-containing protein	15.84	5.93	2.8	0.99
K1	GRMZM2G108032	not assigned.no ontology	highly similar to ( 633) AT4G38650 | Symbols: | glycosyl hydrolase family 10 protein | chr4:18063377-18065769 FORWARDnearly identical (1028) loc_os03g14010 12003.m34818 protein hydrolase, hydrolyzing O-glycosyl compounds, putative, expressedGlyco_10 Glyco_hydro_10 XynA no original description	Glycosyl hydrolase family 10 protein	15.65	1.87	1.15	1.39
K1	GRMZM2G007948	not assigned.no ontology	weakly similar to ( 111) AT4G05220 | Symbols: | harpin-induced protein-related / HIN1-related / harpin-responsive protein-related | chr4:2685104-2685784 REVERSEweakly similar to ( 104) loc_os07g34720 12007.m07728 protein harpin-induced protein, putative, expressedHin1 no original description	Late embryogenesis abundant (LEA) hydroxyproline-rich glycoprotein family	15.5	9.29	2.55	0
K1	GRMZM2G420469	not assigned.no ontology	highly similar to ( 547) AT3G15470 | Symbols: | WD-40 repeat family protein | chr3:5216630-5219868 REVERSEhighly similar to ( 729) loc_os02g42590 12002.m100047 protein signal transducer, putative, expressedWD40 COG2319 no original description	Transducin/WD40 repeat-like superfamily protein	15.22	8.88	7.39	5.3
K1	GRMZM2G061910	not assigned.no ontology	weakly similar to ( 145) loc_os02g44670 12002.m09507 protein harpin-induced 1, putative, expressedHin1 no original description	NA	15.18	7.29	5.1	0.72
K1	GRMZM2G167786	not assigned.no ontology	weakly similar to ( 146) AT3G17640 | Symbols: | leucine-rich repeat family protein | chr3:6032393-6033583 FORWARDmoderately similar to ( 332) loc_os06g28480 12006.m07392 protein polygalacturonase inhibitor 1 precursor, putative, expressed no original description	Leucine-rich repeat (LRR) family protein	14.72	3.67	1.65	1.73
K1	GRMZM2G110406	not assigned.no ontology	nearly identical (1353) AT4G16340 | Symbols: SPK1 | SPK1 (SPIKE1); GTP binding / GTPase binding / guanyl-nucleotide exchange factor | chr4:9228773-9241060 REVERSEnearly identical (1561) loc_os03g21080 12003.m07515 protein guanine nucleotide exchange factor, putative, expressedDed_cyto no original description	guanyl-nucleotide exchange factors;GTPase binding;GTP binding	13.36	4.87	2.99	3.88
K1	GRMZM2G176647	not assigned.no ontology	highly similar to ( 679) AT4G35560 | Symbols: | FUNCTIONS IN: molecular_function unknown; LOCATED IN: CUL4 RING ubiquitin ligase complex; EXPRESSED IN: 20 plant structures; EXPRESSED DURING: 7 growth stages; CONTAINS InterPro DOMAIN/s: WD40 repeat-like (InterPro:IPR011046), WD40 repeat (InterPro:IPR001680), WD40/YVTN repeat-like (InterPro:IPR015943), Lethal giant larvae (Lgl) like, C-terminal (In…	transducin family protein / WD-40 repeat family protein	13.3	5.2	2.99	3.61
K1	GRMZM2G159427	not assigned.no ontology	highly similar to ( 603) AT4G22910 | Symbols: FZR2 | FZR2 (FIZZY-RELATED 2); signal transducer | chr4:12012743-12015663 FORWARDhighly similar to ( 712) loc_os03g03150 12003.m101164 protein fizzy-related protein, putative, expressedWD40 COG2319 no original description	FIZZY-related 2	12.68	7.89	6	4.35
K1	AC235544.1_FG004	not assigned.no ontology	highly similar to ( 702) AT5G11980 | Symbols: | conserved oligomeric Golgi complex component-related / COG complex component-related | chr5:3868809-3872146 REVERSEhighly similar to ( 908) loc_os12g35290 12012.m07322 protein conserved oligomeric Golgi complex component 8, putative, expressedDor1 no original description	conserved oligomeric Golgi complex component-related / COG complex component-related	12.53	3.72	2.29	1.83
K1	GRMZM2G168588	not assigned.no ontology	weakly similar to ( 187) AT2G17120 | Symbols: LYM2 | LYM2 (LYSM DOMAIN GPI-ANCHORED PROTEIN 2 PRECURSOR) | chr2:7459156-7460648 FORWARDmoderately similar to ( 427) loc_os09g37600 12009.m06707 protein erwinia induced protein 1, putative, expressed no original description	lysm domain GPI-anchored protein 2 precursor	12.09	0	0.23	0
K1	GRMZM2G081538	not assigned.no ontology	weakly similar to ( 145) AT1G20540 | Symbols: | transducin family protein / WD-40 repeat family protein | chr1:7112652-7115191 FORWARDweakly similar to ( 194) loc_os08g44010 12008.m080232 protein protein TSSC1, putative, expressed no original description	Transducin/WD40 repeat-like superfamily protein	12.04	5.44	4.79	4.95
K1	GRMZM2G036502	not assigned.no ontology	weakly similar to ( 188) loc_os02g42670 12002.m09302 protein expressed protein no original description	NA	11.83	7.98	7.68	2.75
K1	GRMZM2G071448	not assigned.no ontology	highly similar to ( 511) AT5G54200 | Symbols: | WD-40 repeat family protein | chr5:21993565-21997076 REVERSEhighly similar to ( 716) loc_os02g42590 12002.m100047 protein signal transducer, putative, expressedWD40 COG2319 no original description	Transducin/WD40 repeat-like superfamily protein	11.52	3.62	3.44	3.3
K1	GRMZM2G325804	not assigned.no ontology	highly similar to ( 639) AT3G06880 | Symbols: | nucleotide binding | chr3:2170589-2175686 REVERSEnearly identical (1569) loc_os05g30010 12005.m07237 protein expressed protein no original description	Transducin/WD40 repeat-like superfamily protein	11.14	3.35	1.38	0.7
K1	GRMZM2G161291	not assigned.no ontology	moderately similar to ( 486) AT1G72480 | Symbols: | FUNCTIONS IN: molecular_function unknown; INVOLVED IN: biological_process unknown; LOCATED IN: Golgi apparatus; EXPRESSED IN: 22 plant structures; EXPRESSED DURING: 13 growth stages; CONTAINS InterPro DOMAIN/s: Transmembrane receptor, eukaryota (InterPro:IPR009637); BEST Arabidopsis thaliana protein match is: unknown protein (TAIR:AT2G01070.1); …	Lung seven transmembrane receptor family protein	10.83	2.7	1.68	1.43
K1	GRMZM2G060167	not assigned.no ontology	moderately similar to ( 275) AT2G46380 | Symbols: | unknown protein | chr2:19039377-19042171 FORWARDnearly identical (1042) loc_os02g15820 12002.m33631 protein expressed protein no original description	Protein of unknown function (DUF3133)	10.21	5.7	3.29	2.19
K1	GRMZM2G134183	not assigned.no ontology	very weakly similar to (93.2) loc_os01g43050 12001.m10568 protein CENP-C1, putative, expressed no original description	NA	8.86	2.38	1.77	2.27
K1	GRMZM2G124802	not assigned.no ontology	moderately similar to ( 317) AT1G01225 | Symbols: | NC domain-containing protein-related | chr1:96064-97242 FORWARDmoderately similar to ( 459) loc_os09g35810 12009.m22022 protein NC domain containing protein, expressed no original description	NC domain-containing protein-related	8.82	3.12	2.82	0.19
K1	GRMZM5G821639	not assigned.no ontology	highly similar to ( 592) AT5G13840 | Symbols: FZR3 | FZR3 (FIZZY-RELATED 3); signal transducer | chr5:4468677-4470706 REVERSEhighly similar to ( 726) loc_os01g74146 12001.m13442 protein fizzy-related protein, putative, expressedWD40 COG2319 no original description	FIZZY-related 3	8.79	0.47	0.14	0.07
K1	GRMZM2G000435	not assigned.no ontology	weakly similar to ( 175) AT4G00905 | Symbols: | FUNCTIONS IN: molecular_function unknown; INVOLVED IN: biological_process unknown; LOCATED IN: cellular_component unknown; CONTAINS InterPro DOMAIN/s: NC (InterPro:IPR007053); BEST Arabidopsis thaliana protein match is: NC domain-containing protein-related (TAIR:AT1G01225.1); Has 84 Blast hits to 83 proteins in 19 species: Archae - 0; Bacteria - 10;…	NC domain-containing protein-related	8.56	2.67	0.75	0.13
K1	GRMZM2G095898	not assigned.no ontology	weakly similar to ( 185) AT1G03070 | Symbols: | glutamate binding | chr1:730148-731379 FORWARDmoderately similar to ( 249) loc_os11g37200 12011.m07567 protein transmembrane BAX inhibitor motif-containing protein 4, putative, expressedCOG0670 no original description	Bax inhibitor-1 family protein	6.2	3.49	3.78	0.5
K1	GRMZM2G164854	not assigned.no ontology	highly similar to ( 592) AT4G14310 | Symbols: | INVOLVED IN: biological_process unknown; LOCATED IN: cell wall; EXPRESSED IN: male gametophyte; EXPRESSED DURING: L mature pollen stage, M germinated pollen stage; CONTAINS InterPro DOMAIN/s: WD40 repeat-like (InterPro:IPR011046); Has 1586 Blast hits to 1332 proteins in 204 species: Archae - 6; Bacteria - 138; Metazoa - 590; Fungi - 104; Plants - 66…	Transducin/WD40 repeat-like superfamily protein	6.08	3.2	1.91	1.9
K1	GRMZM2G068639	not assigned.no ontology	highly similar to ( 660) AT2G46760 | Symbols: | FAD-binding domain-containing protein | chr2:19213028-19215166 REVERSEhighly similar to ( 970) loc_os03g36530 12003.m08772 protein FAD binding domain containing protein, putative, expressedGlcD FAD_binding_4 no original description	D-arabinono-1,4-lactone oxidase family protein	5.87	4.49	0.93	0.24
K1	GRMZM2G040945	not assigned.no ontology	highly similar to ( 745) AT2G23890 | Symbols: | 5 nucleotidase family protein | chr2:10170680-10173622 FORWARDhighly similar to ( 973) loc_os09g25640 12009.m059978 protein 5-nucleotidase, putative, expressed5_nucleotid no original description	HAD-superfamily hydrolase, subfamily IG, 5'-nucleotidase	5.62	1.97	2.22	1.33
K1	GRMZM2G003488	not assigned.no ontology	moderately similar to ( 262) AT3G61670 | Symbols: | unknown protein | chr3:22819052-22821870 FORWARDhighly similar to ( 975) loc_os06g33320 12006.m07869 protein expressed protein no original description	Protein of unknown function (DUF3133)	5.56	2.03	1.05	0.87
K1	GRMZM2G179411	not assigned.no ontology	weakly similar to ( 141) AT3G45620 | Symbols: | transducin family protein / WD-40 repeat family protein | chr3:16745918-16747993 FORWARDweakly similar to ( 200) loc_os03g17780 12003.m07203 protein WD domain containing protein, putative, expressed no original description	Transducin/WD40 repeat-like superfamily protein	5.25	2.06	1.14	1.34
K1	GRMZM2G031479	not assigned.no ontology	moderately similar to ( 384) AT1G70280 | Symbols: | NHL repeat-containing protein | chr1:26466086-26468471 REVERSEhighly similar to ( 607) loc_os06g15820 12006.m06295 protein expressed protein no original description	NHL domain-containing protein	5.09	0.31	0.57	0.1
K1	GRMZM2G150280	not assigned.no ontology	weakly similar to ( 184) AT5G10860 | Symbols: | CBS domain-containing protein | chr5:3429173-3430142 REVERSEmoderately similar to ( 337) loc_os01g44360 12001.m10692 protein CBS domain protein, putative, expressedCBS_pair_10 CBS_pair_CAP-ED_DUF294_PBI_assoc2 CBS_pair_9 no original description	Cystathionine beta-synthase (CBS) family protein	4.81	2.61	1.53	0
K1	GRMZM2G091973	not assigned.no ontology	weakly similar to ( 180) AT3G18260 | Symbols: | reticulon family protein (RTNLB9) | chr3:6260328-6261504 REVERSEmoderately similar to ( 280) loc_os05g47690 12005.m08841 protein seed maturation protein, putative, expressedReticulon no original description	Reticulon family protein	4.5	2.08	0.89	0.42
K1	GRMZM2G085872	not assigned.no ontology	moderately similar to ( 407) AT4G31040 | Symbols: | proton extrusion protein-related | chr4:15111811-15113881 REVERSEweakly similar to ( 125) CEMA_NEPOL Chloroplast envelope membrane protein - Nephroselmis olivaceamoderately similar to ( 374) loc_os08g12780 12008.m05405 protein expressed proteinPRK02507 cemA CemA no original description	CemA-like proton extrusion protein-related	4.24	2.4	1.54	0.63
K1	GRMZM2G316635	not assigned.no ontology	weakly similar to ( 197) AT4G36520 | Symbols: | heat shock protein binding | chr4:17230589-17235435 REVERSEhighly similar to ( 555) loc_os01g44310 12001.m10687 protein dnaJ domain containing protein, expressed no original description	Chaperone DnaJ-domain superfamily protein	3.85	1.21	0.48	0.96
K1	GRMZM5G857379	not assigned.no ontology	moderately similar to ( 496) AT4G14310 | Symbols: | INVOLVED IN: biological_process unknown; LOCATED IN: cell wall; EXPRESSED IN: male gametophyte; EXPRESSED DURING: L mature pollen stage, M germinated pollen stage; CONTAINS InterPro DOMAIN/s: WD40 repeat-like (InterPro:IPR011046); Has 1586 Blast hits to 1332 proteins in 204 species: Archae - 6; Bacteria - 138; Metazoa - 590; Fungi - 104; Plants …	Transducin/WD40 repeat-like superfamily protein	3.62	0.46	0.4	0.27
K1	GRMZM2G179424	not assigned.no ontology	highly similar to ( 918) AT3G42660 | Symbols: | nucleotide binding | chr3:14751280-14755701 FORWARDnearly identical (1395) loc_os09g06560 12009.m03926 protein transducin/WD-40 repeat family protein, putative, expressedWD40 COG2319 no original description	transducin family protein / WD-40 repeat family protein	3.47	0	0.06	0
K1	GRMZM2G106836	not assigned.no ontology	very weakly similar to (90.1) AT5G04820 | Symbols: ATOFP13, OFP13 | OFP13 (ARABIDOPSIS THALIANA OVATE FAMILY PROTEIN 13) | chr5:1399685-1400467 FORWARDweakly similar to ( 157) loc_os04g58820 12004.m10762 protein plant-specific domain TIGR01568 family protein, expressed no original description	ovate family protein 13	3.15	2.45	1.2	0
K1	GRMZM2G300945	not assigned.no ontology	moderately similar to ( 204) AT3G27640 | Symbols: | transducin family protein / WD-40 repeat family protein | chr3:10232307-10235467 FORWARDmoderately similar to ( 372) loc_os03g49200 12003.m101455 protein cell division cycle protein cdt2, putative, expressed no original description	Transducin/WD40 repeat-like superfamily protein	2.66	0	0.08	0.33
K1	GRMZM5G803610	not assigned.no ontology	weakly similar to ( 115) AT4G21220 | Symbols: | bacterial transferase hexapeptide repeat-containing protein | chr4:11316978-11319067 REVERSEweakly similar to ( 157) loc_os07g04200 12007.m04889 protein UDP-3-O- glucosamine N-acyltransferase, putative, expressedlpxD no original description	Trimeric LpxA-like enzymes superfamily protein	2.56	0.58	1.12	0.31
K1	GRMZM2G032865	not assigned.no ontology	very weakly similar to (93.2) loc_os05g35230 12005.m07753 protein expressed protein no original description	NA	2.53	1.6	0.47	0
K1	GRMZM2G414141	not assigned.no ontology	very weakly similar to (82.4) AT4G02110 | Symbols: | transcription coactivator | chr4:935191-940191 FORWARDmoderately similar to ( 300) loc_os07g49010 12007.m09110 protein BRCA1 C Terminus domain containing protein, expressed no original description	transcription coactivators	2.05	0.37	0.35	0.25
K1	GRMZM2G085035	not assigned.no ontology	weakly similar to ( 166) loc_os01g64430 12001.m12557 protein plant-specific domain TIGR01568 family protein, expressedDUF623 no original description	NA	1.8	0.1	0.03	0.08
K1	GRMZM2G014427	not assigned.no ontology	moderately similar to ( 229) loc_os06g46440 12006.m09170 protein expressed protein no original description	NA	1.37	0	0.12	0.06
K1	GRMZM2G048274	not assigned.no ontology.agenet domain-containing protein	moderately similar to ( 398) loc_os11g35050 12011.m28829 protein expressed proteinDUF724 no original description	NA	1.26	0.21	0.06	0.14
K1	GRMZM2G411260	not assigned.no ontology.armadillo/beta-catenin repeat family protein	moderately similar to ( 261) AT2G05810 | Symbols: | armadillo/beta-catenin repeat family protein | chr2:2215225-2216967 REVERSEhighly similar to ( 640) loc_os09g05030 12009.m22045 protein armadillo/beta-catenin-like repeat family protein, expressed no original description	ARM repeat superfamily protein	24.83	8	5.65	5.8
K1	GRMZM2G133282	not assigned.no ontology.armadillo/beta-catenin repeat family protein	highly similar to ( 768) AT4G34940 | Symbols: ARO1 | ARO1 (ARMADILLO REPEAT ONLY 1); binding | chr4:16639760-16641754 FORWARDnearly identical (1073) loc_os09g36550 12009.m06604 protein armadillo/beta-catenin-like repeat family protein, expressed no original description	armadillo repeat only 1	14.22	6.58	3.9	3.3
K1	GRMZM2G087243	not assigned.no ontology.armadillo/beta-catenin repeat family protein	highly similar to ( 580) AT2G45720 | Symbols: | armadillo/beta-catenin repeat family protein | chr2:18834468-18836129 FORWARDhighly similar to ( 743) loc_os10g37850 12010.m21947 protein armadillo-repeat containing protein, putative, expressed no original description	ARM repeat superfamily protein	13.71	5.06	4.86	1.79
K1	GRMZM2G060029	not assigned.no ontology.armadillo/beta-catenin repeat family protein	moderately similar to ( 255) AT1G61350 | Symbols: | armadillo/beta-catenin repeat family protein | chr1:22634099-22635820 FORWARDmoderately similar to ( 452) loc_os02g06530 12002.m06001 protein armadillo/beta-catenin-like repeat family protein, expressed no original description	ARM repeat superfamily protein	9.54	1.31	0.11	0.17
K1	GRMZM5G804658	not assigned.no ontology.armadillo/beta-catenin repeat family protein	moderately similar to ( 374) AT3G09350 | Symbols: | armadillo/beta-catenin repeat family protein | chr3:2871710-2873109 FORWARDhighly similar to ( 556) loc_os03g16460 12003.m07080 protein expressed protein no original description	Fes1A	2.87	1.73	1.6	0.47
K1	GRMZM2G011513	not assigned.no ontology.C2 domain-containing protein	weakly similar to ( 164) AT1G63220 | Symbols: | C2 domain-containing protein | chr1:23449017-23450244 FORWARDweakly similar to ( 168) ERG3_ORYSA Elicitor-responsive protein 3 (16 kDa phloem protein) (RPP16) - Oryza sativa (Rice)moderately similar to ( 227) loc_os04g58570 12004.m10739 protein elicitor-responsive protein 3, putative, expressed no original description	Calcium-dependent lipid-binding (CaLB domain) family protein	128.65	57.83	48.73	38.46
K1	GRMZM2G100864	not assigned.no ontology.C2 domain-containing protein	nearly identical (1328) AT3G57880 | Symbols: | C2 domain-containing protein | chr3:21431198-21433519 REVERSEnearly identical (1482) loc_os05g30750 12005.m083576 protein phosphoribosylanthranilate transferase, putative, expressedPRT_C C2 C2 C2_1 C2 no original description	Calcium-dependent lipid-binding (CaLB domain) plant phosphoribosyltransferase family protein	47.39	1.08	0.51	0.19
K1	GRMZM2G108149	not assigned.no ontology.C2 domain-containing protein	nearly identical (1345) AT3G57880 | Symbols: | C2 domain-containing protein | chr3:21431198-21433519 REVERSEnearly identical (1495) loc_os05g30750 12005.m083576 protein phosphoribosylanthranilate transferase, putative, expressedPRT_C C2 C2_1 C2 no original description	Calcium-dependent lipid-binding (CaLB domain) plant phosphoribosyltransferase family protein	46.24	4.93	1.93	1.27
K1	GRMZM2G386643	not assigned.no ontology.C2 domain-containing protein	nearly identical (1402) AT4G11610 | Symbols: | C2 domain-containing protein | chr4:7013956-7017846 REVERSEnearly identical (1858) loc_os04g58720 12004.m10752 protein phosphoribosylanthranilate transferase, putative, expressedPRT_C no original description	C2 calcium/lipid-binding plant phosphoribosyltransferase family protein	37.9	3.56	0.29	0.56
K1	GRMZM2G066153	not assigned.no ontology.C2 domain-containing protein	nearly identical (1006) AT1G22610 | Symbols: | C2 domain-containing protein | chr1:7994478-7997567 FORWARDnearly identical (1322) loc_os05g35480 12005.m07778 protein phosphoribosylanthranilate transferase, putative, expressedPRT_C no original description	C2 calcium/lipid-binding plant phosphoribosyltransferase family protein	23.93	4.02	2.07	2.42
K1	GRMZM2G131176	not assigned.no ontology.C2 domain-containing protein	highly similar to ( 950) AT1G22610 | Symbols: | C2 domain-containing protein | chr1:7994478-7997567 FORWARDnearly identical (1264) loc_os05g35480 12005.m07778 protein phosphoribosylanthranilate transferase, putative, expressedPRT_C no original description	C2 calcium/lipid-binding plant phosphoribosyltransferase family protein	19.15	2.2	1.55	1.29
K1	AC155376.2_FG004	not assigned.no ontology.formin homology 2 domain-containing protein	highly similar to ( 533) AT3G25500 | Symbols: AFH1, FH1, AHF1, ATFH1 | AFH1 (FORMIN HOMOLOGY 1); actin binding / actin filament binding / protein binding | chr3:9251320-9254826 REVERSEhighly similar to ( 763) loc_os01g67240 12001.m12827 protein AFH1, putative, expressedFH2 FH2 no original description	formin homology 1	36	8.03	3.24	2.64
K1	GRMZM2G090693	not assigned.no ontology.formin homology 2 domain-containing protein	highly similar to ( 511) AT5G67470 | Symbols: | formin homology 2 domain-containing protein / FH2 domain-containing protein | chr5:26926835-26930212 FORWARDhighly similar to ( 732) loc_os10g20710 12010.m05092 protein actin binding protein, putative, expressedFH2 FH2 no original description	formin homolog 6	6.11	0.92	0.64	0.48
K1	GRMZM2G132486	not assigned.no ontology.formin homology 2 domain-containing protein	moderately similar to ( 360) AT3G25500 | Symbols: AFH1, FH1, AHF1, ATFH1 | AFH1 (FORMIN HOMOLOGY 1); actin binding / actin filament binding / protein binding | chr3:9251320-9254826 REVERSEhighly similar to ( 600) loc_os09g34180 12009.m06467 protein AFH1, putative, expressedFH2 FH2 no original description	formin homology 1	5.52	0.53	0.38	0.46
K1	GRMZM2G075921	not assigned.no ontology.formin homology 2 domain-containing protein	highly similar to ( 523) AT5G67470 | Symbols: | formin homology 2 domain-containing protein / FH2 domain-containing protein | chr5:26926835-26930212 FORWARDhighly similar to ( 796) loc_os03g10680 12003.m06520 protein actin binding protein, putative, expressedFH2 FH2 no original description	formin homolog 6	4.53	0.88	0.91	0.57
K1	GRMZM2G358693	not assigned.no ontology.formin homology 2 domain-containing protein	weakly similar to ( 191) AT3G05470 | Symbols: | formin homology 2 domain-containing protein / FH2 domain-containing protein | chr3:1579667-1582547 REVERSEmoderately similar to ( 306) loc_os08g33430 12008.m07333 protein formin homology 2 domain-containing protein 5, putativeFH2 FH2 no original description	Actin-binding FH2 (formin homology 2) family protein	1.79	0.86	0.88	0.03
K1	GRMZM2G114619	not assigned.no ontology.formin homology 2 domain-containing protein	moderately similar to ( 241) AT3G05470 | Symbols: | formin homology 2 domain-containing protein / FH2 domain-containing protein | chr3:1579667-1582547 REVERSEmoderately similar to ( 372) loc_os04g38810 12004.m08870 protein actin binding protein, putative, expressedFH2 FH2 no original description	Actin-binding FH2 (formin homology 2) family protein	16.48	0.44	0.07	0.04
K1	GRMZM2G040965	not assigned.no ontology.formin homology 2 domain-containing protein	moderately similar to ( 370) AT3G25500 | Symbols: AFH1, FH1, AHF1, ATFH1 | AFH1 (FORMIN HOMOLOGY 1); actin binding / actin filament binding / protein binding | chr3:9251320-9254826 REVERSEhighly similar to ( 585) loc_os09g34180 12009.m06467 protein AFH1, putative, expressedFH2 FH2 no original description	formin homology 1	7.84	0.76	0.62	0.17
K1	AC192367.2_FG002	not assigned.no ontology.formin homology 2 domain-containing protein	very weakly similar to (83.6) AT2G25050 | Symbols: | formin homology 2 domain-containing protein / FH2 domain-containing protein | chr2:10654108-10659383 REVERSEweakly similar to ( 112) loc_os08g17820 12008.m26828 protein actin binding protein, putative, expressed no original description	Actin-binding FH2 (Formin Homology) protein	7.03	2.94	0.29	0
K1	GRMZM2G022820	not assigned.no ontology.formin homology 2 domain-containing protein	moderately similar to ( 219) AT3G25500 | Symbols: AFH1, FH1, AHF1, ATFH1 | AFH1 (FORMIN HOMOLOGY 1); actin binding / actin filament binding / protein binding | chr3:9251320-9254826 REVERSEmoderately similar to ( 369) loc_os05g01350 12005.m04674 protein AFH1, putative, expressedFH2 FH2 no original description	formin homology 1	6.53	0	0.18	0
K1	GRMZM2G429928	not assigned.no ontology.formin homology 2 domain-containing protein	moderately similar to ( 466) AT5G67470 | Symbols: | formin homology 2 domain-containing protein / FH2 domain-containing protein | chr5:26926835-26930212 FORWARDhighly similar to ( 687) loc_os10g20710 12010.m05092 protein actin binding protein, putative, expressedFH2 FH2 no original description	formin homolog 6	2.63	1.05	0.25	0.19
K1	GRMZM5G864498	not assigned.no ontology.formin homology 2 domain-containing protein	highly similar to ( 506) AT5G54650 | Symbols: Fh5, ATFH5 | Fh5 (FORMIN HOMOLOGY5); actin binding | chr5:22197856-22201649 REVERSEhighly similar to ( 677) loc_os07g36150 12007.m07868 protein formin homology 2 domain-containing protein 5, putative, expressedFH2 FH2 no original description	formin homology5	1.85	1.28	0.35	0.04
K1	GRMZM2G084899	not assigned.no ontology.glycine rich proteins	weakly similar to ( 142) AT3G09070 | Symbols: | glycine-rich protein | chr3:2768880-2770937 REVERSEhighly similar to ( 680) loc_os05g37800 12005.m07959 protein expressed proteinDUF740 no original description	Protein of unknown function (DUF740)	8.55	2	1.69	0.65
K1	GRMZM2G440785	not assigned.no ontology.glycine rich proteins	weakly similar to ( 158) AT2G38070 | Symbols: | FUNCTIONS IN: molecular_function unknown; INVOLVED IN: biological_process unknown; LOCATED IN: plasma membrane; CONTAINS InterPro DOMAIN/s: Protein of unknown function DUF740 (InterPro:IPR008004); BEST Arabidopsis thaliana protein match is: glycine-rich protein (TAIR:AT3G09070.1); Has 75 Blast hits to 75 proteins in 20 species: Archae - 0; Bacteria …	Protein of unknown function (DUF740)	1.33	0	0	0
K1	GRMZM2G154312	not assigned.no ontology.glycine rich proteins	weakly similar to ( 110) AT4G02450 | Symbols: | glycine-rich protein | chr4:1073987-1075765 REVERSEweakly similar to ( 162) loc_os08g27070 12008.m06720 protein co-chaperone protein SBA1, putative, expressedp23 no original description	HSP20-like chaperones superfamily protein	80.26	29.55	35.61	27.03
K1	GRMZM2G078022	not assigned.no ontology.glycine rich proteins	weakly similar to ( 114) AT4G02450 | Symbols: | glycine-rich protein | chr4:1073987-1075765 REVERSEweakly similar to ( 181) loc_os08g27070 12008.m06720 protein co-chaperone protein SBA1, putative, expressedp23 no original description	HSP20-like chaperones superfamily protein	71.65	30.26	48.04	30.18
K1	GRMZM2G180246	not assigned.no ontology.glycine rich proteins	very weakly similar to (80.9) AT5G28640 | Symbols: AN3, GIF, GIF1 | AN3 (ANGUSTIFOLIA 3); protein binding / transcription coactivator | chr5:10647831-10649620 REVERSEweakly similar to ( 192) loc_os03g52320 12003.m10209 protein GIF2, putative, expressed no original description	SSXT family protein	6.56	0	0.16	0
K1	GRMZM2G020940	not assigned.no ontology.hydroxyproline rich proteins	weakly similar to ( 190) AT2G39050 | Symbols: | hydroxyproline-rich glycoprotein family protein | chr2:16303427-16305336 FORWARDhighly similar to ( 558) loc_os03g21040 12003.m35202 protein expressed protein no original description	hydroxyproline-rich glycoprotein family protein	258.7	49.45	21.71	15.67
K1	GRMZM2G047255	not assigned.no ontology.hydroxyproline rich proteins	weakly similar to ( 140) AT4G18570 | Symbols: | proline-rich family protein | chr4:10231439-10234534 FORWARDweakly similar to ( 197) loc_os01g46340 12001.m10832 protein pherophorin like protein, putative, expressed no original description	Tetratricopeptide repeat (TPR)-like superfamily protein	35.93	8.14	7.04	4.55
K1	GRMZM2G151700	not assigned.no ontology.hydroxyproline rich proteins	weakly similar to ( 150) loc_os02g26370 12002.m33380 protein actin associated protein, putative, expressed no original description	NA	28.84	10.68	10.4	7.15
K1	GRMZM2G032209	not assigned.no ontology.hydroxyproline rich proteins	very weakly similar to (90.9) AT3G54710 | Symbols: ATCDT1B, CDT1B, CDT1 | CDT1B (ARABIDOPSIS HOMOLOG OF YEAST CDT1 BARABIDOPSIS HOMOLOG OF YEAST CDT1 B); cyclin-dependent protein kinase | chr3:20251885-20254031 FORWARDmoderately similar to ( 408) loc_os10g34820 12010.m065296 protein CDT1a protein, putative, expressedCDT1 no original description	homolog of yeast CDT1 B homolog of yeast CDT1 B	3.1	0	0.17	0.15
K1	GRMZM2G162725	not assigned.no ontology.pentatricopeptide (PPR) repeat-containing protein	highly similar to ( 725) AT4G01400 | Symbols: | FUNCTIONS IN: molecular_function unknown; INVOLVED IN: biological_process unknown; LOCATED IN: cellular_component unknown; EXPRESSED IN: 23 plant structures; EXPRESSED DURING: 15 growth stages; CONTAINS InterPro DOMAIN/s: Pentatricopeptide repeat (InterPro:IPR002885); BEST Arabidopsis thaliana protein match is: pentatricopeptide (PPR) repeat-contain…	Pentatricopeptide repeat (PPR) superfamily protein	12.88	4.42	3.58	4.09
K1	GRMZM2G033074	not assigned.no ontology.pentatricopeptide (PPR) repeat-containing protein	moderately similar to ( 271) loc_os06g06550 12006.m05380 protein expressed protein no original description	NA	82.67	57.54	12.95	3.44
K1	GRMZM5G822426	not assigned.no ontology.pentatricopeptide (PPR) repeat-containing protein	moderately similar to ( 315) AT1G53300 | Symbols: TTL1 | TTL1 (TETRATRICOPETIDE-REPEAT THIOREDOXIN-LIKE 1); binding | chr1:19879726-19882375 FORWARDmoderately similar to ( 496) loc_os01g42960 12001.m10559 protein electron transporter, putative, expressed no original description	tetratricopetide-repeat thioredoxin-like 1	46.84	8.3	2.46	0.9
K1	GRMZM2G128658	not assigned.no ontology.pentatricopeptide (PPR) repeat-containing protein	moderately similar to ( 470) AT1G53300 | Symbols: TTL1 | TTL1 (TETRATRICOPETIDE-REPEAT THIOREDOXIN-LIKE 1); binding | chr1:19879726-19882375 FORWARDhighly similar to ( 798) loc_os01g42960 12001.m10559 protein electron transporter, putative, expressedTRX_family no original description	tetratricopetide-repeat thioredoxin-like 1	28.41	5.06	1.11	0.61
K1	GRMZM2G112659	not assigned.no ontology.pentatricopeptide (PPR) repeat-containing protein	highly similar to ( 577) AT1G53300 | Symbols: TTL1 | TTL1 (TETRATRICOPETIDE-REPEAT THIOREDOXIN-LIKE 1); binding | chr1:19879726-19882375 FORWARDhighly similar to ( 988) loc_os01g11920 12001.m07808 protein retrotransposon protein, putative, unclassified, expressedTRX_family TPR no original description	tetratricopetide-repeat thioredoxin-like 1	21.52	4.87	3.87	4.53
K1	GRMZM2G093436	not assigned.no ontology.pentatricopeptide (PPR) repeat-containing protein	moderately similar to ( 490) AT1G53300 | Symbols: TTL1 | TTL1 (TETRATRICOPETIDE-REPEAT THIOREDOXIN-LIKE 1); binding | chr1:19879726-19882375 FORWARDhighly similar to ( 824) loc_os01g42960 12001.m10559 protein electron transporter, putative, expressedTRX_family TPR no original description	tetratricopetide-repeat thioredoxin-like 1	20.4	2.83	0.94	0.45
K1	GRMZM2G150217	not assigned.no ontology.proline rich family	weakly similar to ( 105) AT4G23930 | Symbols: | FUNCTIONS IN: molecular_function unknown; INVOLVED IN: biological_process unknown; LOCATED IN: endomembrane system; EXPRESSED IN: 11 plant structures; EXPRESSED DURING: 6 growth stages; CONTAINS InterPro DOMAIN/s: Harpin-induced 1 (InterPro:IPR010847); BEST Arabidopsis thaliana protein match is: proline-rich family protein (TAIR:AT1G64450.1); Has 18…	Glycine-rich protein family	31.87	6.33	6.69	5.18
K1	GRMZM2G015295	not assigned.unknown	moderately similar to ( 414) AT4G13940 | Symbols: HOG1, SAHH1 | MEE58 (MATERNAL EFFECT EMBRYO ARREST 58); adenosylhomocysteinase | chr4:8054931-8056763 FORWARDmoderately similar to ( 428) SAHH_WHEAT Adenosylhomocysteinase (EC 3.3.1.1) (S-adenosyl-L-homocysteine hydrolase) (AdoHcyase) - Triticum aestivum (Wheat)moderately similar to ( 379) loc_os11g26850 12011.m28797 protein adenosylhomocysteinase…	S-adenosyl-L-homocysteine hydrolase	1261.75	579.57	155.66	141.97
K1	GRMZM2G172244	not assigned.unknown	no original description	NA	379.1	248.52	119.65	72.31
K1	GRMZM2G080466	not assigned.unknown	no original description	NA	308.59	95.48	76.57	25.49
K1	GRMZM2G023652	not assigned.unknown	weakly similar to ( 112) AT2G35880 | Symbols: | FUNCTIONS IN: molecular_function unknown; EXPRESSED IN: 24 plant structures; EXPRESSED DURING: 13 growth stages; CONTAINS InterPro DOMAIN/s: Targeting for Xklp2 (InterPro:IPR009675); BEST Arabidopsis thaliana protein match is: unknown protein (TAIR:AT4G32330.3); Has 14997 Blast hits to 8919 proteins in 586 species: Archae - 10; Bacteria - 1037; Meta…	TPX2 (targeting protein for Xklp2) protein family	145.38	65.61	36.3	31.75
K1	GRMZM2G380668	not assigned.unknown	weakly similar to ( 137) loc_os10g34270 12010.m06253 protein expressed protein no original description	NA	129.74	99.51	59.27	29.32
K1	GRMZM2G031501	not assigned.unknown	weakly similar to ( 108) AT5G64400 | Symbols: | unknown protein | chr5:25748922-25749947 FORWARDweakly similar to ( 128) loc_os03g48080 12003.m09819 protein p8MTCP1, putative, expressed no original description	0	124.69	52.31	42.47	37.4
K1	GRMZM5G879278	not assigned.unknown	very weakly similar to (83.6) AT1G35780 | Symbols: | unknown protein | chr1:13277778-13280113 REVERSEweakly similar to ( 127) loc_os07g43070 12007.m08535 protein expressed protein no original description	0	63.56	48.7	26.56	22.82
K1	GRMZM2G029101	not assigned.unknown	weakly similar to ( 140) AT2G15910 | Symbols: | CSL zinc finger domain-containing protein | chr2:6932917-6935333 REVERSEweakly similar to ( 160) loc_os03g57320 12003.m10650 protein expp1 protein precursor, putative, expressed no original description	CSL zinc finger domain-containing protein	63.25	24.46	27.77	18.82
K1	GRMZM2G007288	not assigned.unknown	moderately similar to ( 239) loc_os02g14720 12002.m06716 protein expressed protein no original description	NA	44.59	16.84	9.89	5.59
K1	GRMZM2G446999	not assigned.unknown	very weakly similar to (94.7) loc_os03g56782 12003.m10592 protein expressed protein no original description	NA	39.05	1.14	1.59	0.29
K1	AC234160.1_FG004	not assigned.unknown	no original description	NA	34.63	11.33	8.13	10.6
K1	GRMZM2G127404	not assigned.unknown	moderately similar to ( 314) AT1G64980 | Symbols: | unknown protein | chr1:24137840-24138619 REVERSEmoderately similar to ( 384) loc_os10g37230 12010.m06519 protein expressed protein no original description	Nucleotide-diphospho-sugar transferases superfamily protein	32.9	8.87	8.08	1.61
K1	GRMZM2G129947	not assigned.unknown	highly similar to ( 557) AT5G50150 | Symbols: | unknown protein | chr5:20402444-20406375 REVERSEhighly similar to ( 698) loc_os06g28000 12006.m07345 protein carboxyl-terminal proteinase, putative, expressedDUF239 no original description	Protein of Unknown Function (DUF239)	29.56	3.35	0.21	0.91
K1	GRMZM2G113241	not assigned.unknown	very weakly similar to (82.8) AT5G49800 | Symbols: | FUNCTIONS IN: molecular_function unknown; INVOLVED IN: biological_process unknown; EXPRESSED IN: 12 plant structures; EXPRESSED DURING: 4 anthesis, F mature embryo stage, C globular stage, petal differentiation and expansion stage, D bilateral stage; CONTAINS InterPro DOMAIN/s: Lipid-binding START (InterPro:IPR002913); Has 156 Blast hits to 155…	Polyketide cyclase/dehydrase and lipid transport superfamily protein	29.52	8.86	5.33	1.9
K1	GRMZM2G125813	not assigned.unknown	no original description	NA	28.88	1.65	11.7	0.52
K1	GRMZM2G003947	not assigned.unknown	no original description	NA	27.95	5.12	2.68	1.12
K1	GRMZM2G012319	not assigned.unknown	nearly identical (1446) AT2G07360 | Symbols: | SH3 domain-containing protein | chr2:3047623-3057099 REVERSEnearly identical (1795) loc_os03g15900 12003.m07027 protein SH3 domain containing protein, expressed no original description	SH3 domain-containing protein	27.74	14.8	9.64	10.9
K1	GRMZM2G151909	not assigned.unknown	no original description	NA	22.65	10.66	4.85	1.82
K1	GRMZM2G300788	not assigned.unknown	weakly similar to ( 151) AT3G54750 | Symbols: | unknown protein | chr3:20264833-20268416 REVERSEmoderately similar to ( 287) loc_os12g42700 12012.m08049 protein expressed protein no original description	0	21.98	2.41	3.29	1.83
K1	GRMZM2G086237	not assigned.unknown	moderately similar to ( 366) AT5G41140 | Symbols: | unknown protein | chr5:16468726-16472546 FORWARDnearly identical (1019) loc_os10g36060 12010.m06420 protein chorion family 2 protein, expressed no original description	Myosin heavy chain-related protein	20.85	12.69	5.51	10.55
K1	GRMZM2G167649	not assigned.unknown	no original description	NA	20.08	1.49	1.26	1.13
K1	GRMZM2G035305	not assigned.unknown	moderately similar to ( 204) loc_os12g13100 12012.m05283 protein WW domain containing protein, expressed no original description	NA	17.58	1.42	0.11	0.92
K1	GRMZM2G141819	not assigned.unknown	very weakly similar to (82.8) loc_os03g55400 12003.m10455 protein expressed protein no original description	NA	14.33	1.05	0.74	0.23
K1	GRMZM2G149808	not assigned.unknown	moderately similar to ( 256) AT1G19330 | Symbols: | unknown protein | chr1:6680824-6683290 REVERSEmoderately similar to ( 365) loc_os10g21460 12010.m05162 protein expressed protein no original description	0	13.66	3.45	4.28	2.95
K1	GRMZM2G131152	not assigned.unknown	moderately similar to ( 410) AT4G01080 | Symbols: | unknown protein | chr4:466626-468275 REVERSEhighly similar to ( 582) loc_os05g12380 12005.m05703 protein expressed proteinDUF231 no original description	TRICHOME BIREFRINGENCE-LIKE 26	13.45	5.95	4.84	2.03
K1	GRMZM2G006942	not assigned.unknown	highly similar to ( 617) AT1G10180 | Symbols: | unknown protein | chr1:3338381-3341494 REVERSEnearly identical (1053) loc_os07g38060 12007.m08055 protein expressed protein no original description	0	11.84	6.71	2.15	1.54
K1	GRMZM2G110714	not assigned.unknown	nearly identical (1655) AT3G14940 | Symbols: ATPPC3 | ATPPC3 (PHOSPHOENOLPYRUVATE CARBOXYLASE 3); phosphoenolpyruvate carboxylase | chr3:5025584-5029476 FORWARDnearly identical (1903) CAPP1_SACHY Phosphoenolpyruvate carboxylase, housekeeping isozyme (EC 4.1.1.31) (PEPCase) (PEPC) - Saccharum hybrid (Sugarcane)nearly identical (1719) loc_os01g55350 12001.m11694 protein phosphoenolpyruvate carboxyl…	phosphoenolpyruvate carboxylase 3	10.54	5.86	4.19	1.43
K1	GRMZM2G034690	not assigned.unknown	highly similar to ( 835) AT2G23520 | Symbols: | catalytic/ pyridoxal phosphate binding | chr2:10014256-10016943 REVERSEnearly identical (1467) loc_os12g40010 12012.m073874 protein expressed protein no original description	Pyridoxal phosphate (PLP)-dependent transferases superfamily protein	10.32	4.82	3.69	4.71
K1	GRMZM2G009426	not assigned.unknown	weakly similar to ( 181) loc_os02g48094 12002.m100743 protein expressed protein no original description	NA	10.2	4.22	0.94	0.15
K1	AC208110.2_FG006	not assigned.unknown	no original description	NA	9.95	4.21	4.08	1.43
K1	GRMZM2G012970	not assigned.unknown	weakly similar to ( 135) AT2G38370 | Symbols: | unknown protein | chr2:16072184-16074168 REVERSEmoderately similar to ( 486) loc_os03g22040 12003.m07607 protein expressed proteinDUF827 no original description	Plant protein of unknown function (DUF827)	9.76	0.46	0.31	0.19
K1	GRMZM2G041645	not assigned.unknown	moderately similar to ( 216) AT4G28100 | Symbols: | unknown protein | chr4:13965300-13966697 REVERSEmoderately similar to ( 328) loc_os07g37156 12007.m79903 protein expressed protein no original description	0	9.31	1.92	0.14	0.22
K1	GRMZM2G172695	not assigned.unknown	moderately similar to ( 270) AT3G23160 | Symbols: | unknown protein | chr3:8260059-8261654 REVERSEmoderately similar to ( 426) loc_os04g08764 12004.m06164 protein avr9/Cf-9 rapidly elicited protein 137, putative, expressedDUF668 no original description	Protein of unknown function (DUF668)	8.65	8.64	1.34	1.14
K1	GRMZM2G070515	not assigned.unknown	moderately similar to ( 317) loc_os09g32540 12009.m06341 protein expressed protein no original description	NA	6.01	0.93	0.19	0.47
K1	GRMZM2G069389	not assigned.unknown	weakly similar to ( 163) loc_os04g57650 12004.m10650 protein expressed protein no original description	NA	5.47	0.34	0.86	0.12
K1	GRMZM5G815323	not assigned.unknown	weakly similar to ( 124) AT4G17240 | Symbols: | unknown protein | chr4:9666799-9668292 REVERSEmoderately similar to ( 229) loc_os03g53970 12003.m10363 protein expressed protein no original description	0	4.6	0	0	0
K1	GRMZM2G017802	not assigned.unknown	weakly similar to ( 117) AT3G23160 | Symbols: | unknown protein | chr3:8260059-8261654 REVERSEweakly similar to ( 137) loc_os04g08764 12004.m06164 protein avr9/Cf-9 rapidly elicited protein 137, putative, expressed no original description	Protein of unknown function (DUF668)	3.91	1.14	0.88	0
K1	GRMZM2G177198	not assigned.unknown	highly similar to ( 928) AT3G01720 | Symbols: | unknown protein | chr3:262412-265608 REVERSEnearly identical (1094) loc_os01g67750 12001.m12879 protein expressed protein no original description	0	2.9	0.99	0.9	0.99
K1	GRMZM2G450069	not assigned.unknown	no original description	NA	2.25	0	0	0.18
K1	GRMZM2G022442	not assigned.unknown	moderately similar to ( 268) AT3G18170 | Symbols: | transferase, transferring glycosyl groups | chr3:6228393-6229547 FORWARDhighly similar to ( 638) loc_os06g49300 12006.m09454 protein HGA1, putative, expressedDUF563 no original description	Glycosyltransferase family 61 protein	2.1	2.05	0.5	0
K1	GRMZM6G655332	not assigned.unknown	no hits & (original description: no original description)	NA	1.63	0	0	0
K1	GRMZM2G353469	not assigned.unknown	no original description	NA	1.2	0	0	0.1
K1	GRMZM2G101111	not assigned.unknown	weakly similar to ( 167) loc_os01g08150 12001.m07440 protein expressed protein no original description	NA	1.08	0	0	0.04
K1	GRMZM2G011523	not assigned.unknown	no original description	NA	3922.92	1013.07	972.1	372.29
K1	GRMZM2G124317	not assigned.unknown	no original description	NA	1384.42	908.45	523.15	174.98
K1	GRMZM2G050730	not assigned.unknown	weakly similar to ( 116) loc_os11g05290 12011.m04727 protein pop3 peptide, putative, expressed no original description	NA	1252.29	107.92	62.43	96.73
K1	GRMZM2G168651	not assigned.unknown	no original description	NA	1111.18	14.92	5.75	7.39
K1	GRMZM5G898755	not assigned.unknown	nsLTP1 no original description	NA	650.91	131.56	8.08	9.85
K1	GRMZM2G073934	not assigned.unknown	highly similar to ( 542) AT5G41950 | Symbols: | binding | chr5:16785825-16789360 FORWARDhighly similar to ( 707) loc_os10g37430 12010.m06531 protein expressed protein no original description	Tetratricopeptide repeat (TPR)-like superfamily protein	619.72	154.87	77.71	62.39
K1	GRMZM2G088511	not assigned.unknown	no original description	NA	559.93	98.91	86.03	94.56
K1	GRMZM2G107711	not assigned.unknown	no original description	NA	448.91	34.41	3.4	4.09
K1	GRMZM2G078876	not assigned.unknown	no original description	NA	378.33	162.01	158.01	60.6
K1	GRMZM5G805526	not assigned.unknown	no original description	NA	361.85	102.63	134.5	75.39
K1	AC187262.4_FG007	not assigned.unknown	no original description	NA	246.56	8.69	10.4	5.7
K1	GRMZM2G565940	not assigned.unknown	no original description	NA	245.69	193.4	129.32	44.62
K1	GRMZM2G034985	not assigned.unknown	weakly similar to ( 194) AT5G11420 | Symbols: | FUNCTIONS IN: molecular_function unknown; INVOLVED IN: biological_process unknown; LOCATED IN: cell wall, plant-type cell wall; EXPRESSED IN: 23 plant structures; EXPRESSED DURING: 13 growth stages; CONTAINS InterPro DOMAIN/s: Protein of unknown function DUF642 (InterPro:IPR006946), Galactose-binding like (InterPro:IPR008979); BEST Arabidopsis thali…	Protein of unknown function, DUF642	244.33	234.03	163.58	28.83
K1	GRMZM2G355316	not assigned.unknown	no original description	NA	240.1	235.87	123.28	12.28
K1	GRMZM2G063503	not assigned.unknown	weakly similar to ( 133) AT4G33640 | Symbols: | unknown protein | chr4:16159727-16160211 REVERSEweakly similar to ( 157) loc_os03g48390 12003.m09848 protein expressed protein no original description	0	227.58	179.6	83.09	33.09
K1	GRMZM2G059887	not assigned.unknown	no original description	NA	214.21	35.46	7.95	3
K1	AC210517.3_FG003	not assigned.unknown	weakly similar to ( 108) loc_os10g07200 12010.m04109 protein hsp20/alpha crystallin family protein, expressed no original description	NA	204.34	16.63	8.07	2.56
K1	GRMZM5G886109	not assigned.unknown	no original description	NA	188.42	70.64	58.6	68.77
K1	GRMZM2G401883	not assigned.unknown	no original description	NA	182.61	57.72	40.07	6.62
K1	GRMZM2G473788	not assigned.unknown	highly similar to ( 858) loc_os06g02370 12006.m31955 protein expressed protein no original description	NA	172.82	46.44	16.62	24.22
K1	GRMZM2G388882	not assigned.unknown	no original description	NA	161.08	84.52	75.58	65.72
K1	GRMZM2G117811	not assigned.unknown	weakly similar to ( 164) AT4G16450 | Symbols: | unknown protein | chr4:9280132-9280541 FORWARDweakly similar to ( 182) loc_os08g33460 12008.m07336 protein expressed protein no original description	0	158.47	89.92	70.13	39.88
K1	GRMZM2G012224	not assigned.unknown	moderately similar to ( 421) AT3G08030 | Symbols: | unknown protein | chr3:2564517-2565819 FORWARDhighly similar to ( 612) loc_os03g59300 12003.m34946 protein expressed proteinDUF642 no original description	Protein of unknown function, DUF642	157.62	14.44	8.03	2.56
K1	GRMZM2G176056	not assigned.unknown	weakly similar to ( 192) loc_os05g32130 12005.m07446 protein conserved hypothetical protein no original description	NA	150.32	122.23	42.52	18.47
K1	GRMZM2G127695	not assigned.unknown	no original description	NA	142.33	36.63	17.67	6.23
K1	GRMZM2G324544	not assigned.unknown	no original description	NA	131.51	21.34	33.63	11.88
K1	GRMZM2G166109	not assigned.unknown	weakly similar to ( 180) AT3G44150 | Symbols: | unknown protein | chr3:15887617-15888728 FORWARDmoderately similar to ( 211) loc_os03g44560 12003.m09495 protein expp1 protein precursor, putative, expressed no original description	0	128.64	84.53	42.51	27.69
K1	GRMZM2G121868	not assigned.unknown	no original description	NA	117.08	88.39	36.17	5.97
K1	GRMZM2G109814	not assigned.unknown	no original description	NA	116.33	5.5	3.09	1.92
K1	GRMZM2G174310	not assigned.unknown	no original description	NA	112	64.65	54.94	4.96
K1	AC204007.3_FG008	not assigned.unknown	weakly similar to ( 114) AT5G36710 | Symbols: | unknown protein | chr5:14425491-14426042 REVERSEweakly similar to ( 172) loc_os01g67110 12001.m12814 protein expressed protein no original description	0	107.84	1.1	0.46	0.45
K1	GRMZM2G002420	not assigned.unknown	no original description	NA	106.34	6.43	3.54	3.61
K1	GRMZM2G178005	not assigned.unknown	weakly similar to ( 155) AT5G16250 | Symbols: | unknown protein | chr5:5310264-5310815 REVERSEmoderately similar to ( 298) loc_os04g41900 12004.m09164 protein expressed protein no original description	0	99.35	0.65	0.78	0.38
K1	GRMZM6G851663	not assigned.unknown	no hits & (original description: no original description)	NA	99.3	37.46	77.13	2.56
K1	GRMZM2G370915	not assigned.unknown	highly similar to ( 597) AT5G25100 | Symbols: | endomembrane protein 70, putative | chr5:8648374-8651015 REVERSEhighly similar to ( 655) loc_os08g44100 12008.m08384 protein transmembrane 9 superfamily protein member 2 precursor, putative, expressedEMP70 no original description	Endomembrane protein 70 protein family	98.22	13.14	5.69	7.73
K1	GRMZM2G324705	not assigned.unknown	moderately similar to ( 499) AT1G29980 | Symbols: | INVOLVED IN: biological_process unknown; LOCATED IN: plasma membrane, anchored to membrane; EXPRESSED IN: 24 plant structures; EXPRESSED DURING: 13 growth stages; CONTAINS InterPro DOMAIN/s: Protein of unknown function DUF642 (InterPro:IPR006946), Galactose-binding like (InterPro:IPR008979); BEST Arabidopsis thaliana protein match is: unknown pr…	Protein of unknown function, DUF642	97.11	25.43	14.63	3.58
K1	GRMZM2G173863	not assigned.unknown	weakly similar to ( 151) AT1G61667 | Symbols: | unknown protein | chr1:22767674-22768269 FORWARDmoderately similar to ( 218) loc_os07g36410 12007.m07892 protein expressed proteinDUF538 no original description	Protein of unknown function, DUF538	93.43	71.93	56.71	17.13
K1	GRMZM2G151651	not assigned.unknown	very weakly similar to (91.7) AT2G32380 | Symbols: | FUNCTIONS IN: molecular_function unknown; INVOLVED IN: biological_process unknown; LOCATED IN: endomembrane system; EXPRESSED IN: 24 plant structures; EXPRESSED DURING: 15 growth stages; CONTAINS InterPro DOMAIN/s: Transmembrane protein 97, predicted (InterPro:IPR016964); BEST Arabidopsis thaliana protein match is: unknown protein (TAIR:AT1G052…	Transmembrane protein 97, predicted	89.19	8.55	6.26	2.34
K1	GRMZM6G332242	not assigned.unknown	no hits & (original description: no original description)	NA	88.58	63.87	27.86	54.36
K1	GRMZM2G397509	not assigned.unknown	weakly similar to ( 118) AT5G36710 | Symbols: | unknown protein | chr5:14425491-14426042 REVERSEweakly similar to ( 184) loc_os01g67110 12001.m12814 protein expressed protein no original description	0	86.71	0.29	0.35	0.22
K1	GRMZM2G003852	not assigned.unknown	weakly similar to ( 135) AT4G29870 | Symbols: | FUNCTIONS IN: molecular_function unknown; INVOLVED IN: biological_process unknown; LOCATED IN: plasma membrane; EXPRESSED IN: 22 plant structures; EXPRESSED DURING: 13 growth stages; BEST Arabidopsis thaliana protein match is: membrane protein, putative (TAIR:AT2G19340.2); Has 163 Blast hits to 163 proteins in 56 species: Archae - 0; Bacteria - 0; M…	Oligosaccharyltransferase complex/magnesium transporter family protein	85.44	26.48	24.67	17.34
K1	GRMZM2G474555	not assigned.unknown	no original description	NA	84.96	29.98	6.24	2.71
K1	GRMZM2G048366	not assigned.unknown	weakly similar to ( 102) AT2G20515 | Symbols: | unknown protein | chr2:8839041-8839595 REVERSEweakly similar to ( 181) loc_os04g43670 12004.m09326 protein expressed protein no original description	0	83.75	5.42	6.62	3.79
K1	GRMZM2G392863	not assigned.unknown	no original description	NA	81.09	7.82	0.91	2.66
K1	GRMZM2G079638	not assigned.unknown	no original description	NA	80.25	13.3	5.47	1.6
K1	GRMZM2G037284	not assigned.unknown	moderately similar to ( 264) AT4G38260 | Symbols: | unknown protein | chr4:17937077-17938210 REVERSEmoderately similar to ( 494) loc_os09g15480 12009.m04809 protein Ser/Thr-rich protein T10 in DGCR region, putative, expressedDUF833 COG3332 no original description	Protein of unknown function (DUF833)	78.63	4.87	0.1	1.38
K1	GRMZM2G085568	not assigned.unknown	weakly similar to ( 141) loc_os06g36050 12006.m08142 protein expressed protein no original description	NA	76.15	17.71	10.78	7.85
K1	GRMZM2G029184	not assigned.unknown	weakly similar to ( 137) AT1G68220 | Symbols: | unknown protein | chr1:25570322-25571562 FORWARDmoderately similar to ( 256) loc_os08g16130 12008.m05736 protein fiber protein Fb34, putative, expressedDUF1218 no original description	Protein of unknown function (DUF1218)	75.31	18.95	14.85	13.54
K1	GRMZM2G030038	not assigned.unknown	weakly similar to ( 143) loc_os01g69290 12001.m13029 protein expressed protein no original description	NA	74.8	26.25	24.69	15.53
K1	GRMZM2G113668	not assigned.unknown	moderately similar to ( 241) AT4G34215 | Symbols: | hydrolase | chr4:16380203-16381192 REVERSEmoderately similar to ( 317) loc_os03g64050 12003.m11270 protein receptor protein kinase-like protein, putative, expressedDUF303 no original description	Domain of unknown function (DUF303)	74.47	44.06	49.09	10.78
K1	GRMZM2G152059	not assigned.unknown	weakly similar to ( 108) loc_os07g01100 12007.m04591 protein legume lectins beta domain containing protein, expressed no original description	NA	73.48	22.48	13.91	7.12
K1	GRMZM2G163912	not assigned.unknown	very weakly similar to (92.0) loc_os03g58480 12003.m35460 protein seed specific protein Bn15D14A, putative, expressed no original description	NA	72.23	20.08	9.84	8.47
K1	GRMZM5G804328	not assigned.unknown	no original description	NA	71.44	32.31	24.48	10.37
K1	GRMZM2G077669	not assigned.unknown	highly similar to ( 713) AT1G64650 | Symbols: | LOCATED IN: plasma membrane; EXPRESSED IN: 23 plant structures; EXPRESSED DURING: 13 growth stages; CONTAINS InterPro DOMAIN/s: Protein of unknown function DUF791 (InterPro:IPR008509), Major facilitator superfamily, general substrate transporter (InterPro:IPR016196); BEST Arabidopsis thaliana protein match is: unknown protein (TAIR:AT4G27720.1); Has…	Major facilitator superfamily protein	71.09	37.84	21.76	13.27
K1	GRMZM2G452633	not assigned.unknown	no original description	NA	70.38	25.11	12.85	12.8
K1	GRMZM5G851485	not assigned.unknown	no original description	NA	70.24	25.07	25.03	2.66
K1	GRMZM2G037134	not assigned.unknown	weakly similar to ( 184) AT3G49720 | Symbols: | unknown protein | chr3:18440192-18441655 REVERSEmoderately similar to ( 236) loc_os01g05070 12001.m42860 protein expressed protein no original description	0	68.35	21.14	11.63	8.59
K1	GRMZM2G128651	not assigned.unknown	moderately similar to ( 376) AT5G64460 | Symbols: | FUNCTIONS IN: molecular_function unknown; INVOLVED IN: biological_process unknown; LOCATED IN: cellular_component unknown; EXPRESSED IN: 22 plant structures; EXPRESSED DURING: 13 growth stages; CONTAINS InterPro DOMAIN/s: Phosphoglycerate mutase (InterPro:IPR013078); BEST Arabidopsis thaliana protein match is: unknown protein (TAIR:AT1G58280.3);…	Phosphoglycerate mutase family protein	67.99	48.39	36.75	15.92
K1	GRMZM2G173317	not assigned.unknown	weakly similar to ( 172) AT1G65270 | Symbols: | unknown protein | chr1:24241855-24244504 FORWARDmoderately similar to ( 204) loc_os11g16320 12011.m05717 protein expressed protein no original description	0	67.32	40.83	36.31	26.23
K1	AC211652.4_FG001	not assigned.unknown	very weakly similar to (94.7) AT1G65295 | Symbols: | unknown protein | chr1:24251567-24252054 FORWARDweakly similar to ( 117) loc_os11g27540 12011.m28799 protein expressed protein no original description	0	66.54	39.98	43.37	9.11
K1	GRMZM2G078725	not assigned.unknown	weakly similar to ( 169) AT5G62580 | Symbols: | binding | chr5:25120010-25122259 FORWARDhighly similar to ( 538) loc_os02g50640 12002.m10098 protein microtubule-associated protein TORTIFOLIA1, putative, expressed no original description	ARM repeat superfamily protein	65.88	50.72	26.89	14.01
K1	GRMZM2G031586	not assigned.unknown	no original description	NA	65.17	34.19	24.97	23.93
K1	GRMZM2G005384	not assigned.unknown	weakly similar to ( 108) loc_os02g51950 12002.m10226 protein expressed protein no original description	NA	60.14	22.69	10.41	4.6
K1	GRMZM5G872373	not assigned.unknown	weakly similar to ( 197) AT5G36290 | Symbols: | unknown protein | chr5:14302977-14304972 FORWARDmoderately similar to ( 240) loc_os08g41670 12008.m08145 protein expressed protein no original description	Uncharacterized protein family (UPF0016)	55.46	35.68	19.39	13.07
K1	GRMZM2G150772	not assigned.unknown	nearly identical (1983) AT3G50590 | Symbols: | nucleotide binding | chr3:18771292-18779220 FORWARDnearly identical (1438) loc_os09g24260 12009.m05582 protein nucleotide binding protein, putative, expressed no original description	Transducin/WD40 repeat-like superfamily protein	55.43	24.83	17.64	18.4
K1	GRMZM2G086430	not assigned.unknown	weakly similar to ( 139) AT4G22990 | Symbols: | SPX (SYG1/Pho81/XPR1) domain-containing protein | chr4:12048240-12050984 REVERSEweakly similar to ( 163) loc_os04g48390 12004.m09775 protein beta-lactamase, class A, putative, expressed no original description	Major Facilitator Superfamily with SPX (SYG1/Pho81/XPR1) domain-containing protein	54.46	14.12	4.56	1.33
K1	GRMZM2G089425	not assigned.unknown	no original description	NA	54.25	22.01	11.64	3.27
K1	GRMZM2G089056	not assigned.unknown	moderately similar to ( 417) loc_os03g03860 12003.m34776 protein expressed protein no original description	NA	53.28	4.05	1.25	0.83
K1	GRMZM2G011483	not assigned.unknown	no original description	NA	53.04	15.39	13.94	11.38
K1	GRMZM2G043489	not assigned.unknown	weakly similar to ( 197) AT1G74160 | Symbols: | unknown protein | chr1:27887164-27891151 FORWARDhighly similar to ( 879) loc_os07g41200 12007.m08356 protein expressed protein no original description	0	51.01	19.37	10.47	3.25
K1	GRMZM2G125516	not assigned.unknown	highly similar to ( 628) AT1G55360 | Symbols: | unknown protein | chr1:20666526-20668502 REVERSEhighly similar to ( 747) loc_os07g10530 12007.m05508 protein carboxyl-terminal peptidase, putative, expressedDUF239 no original description	Protein of Unknown Function (DUF239)	50.51	40.45	33.33	6.36
K1	GRMZM2G136800	not assigned.unknown	moderately similar to ( 489) AT2G33570 | Symbols: | unknown protein | chr2:14217361-14219043 FORWARDhighly similar to ( 620) loc_os06g22330 12006.m06887 protein expressed proteinDUF23 no original description	Domain of unknown function (DUF23)	48.37	16.92	12.22	10.1
K1	GRMZM2G589470	not assigned.unknown	no original description	NA	48.04	2.87	2.85	0.9
K1	GRMZM2G179638	not assigned.unknown	weakly similar to ( 129) loc_os06g36050 12006.m08142 protein expressed protein no original description	NA	47.56	15.87	6.85	3.69
K1	GRMZM2G366142	not assigned.unknown	moderately similar to ( 260) AT4G12690 | Symbols: | unknown protein | chr4:7480896-7481753 FORWARDmoderately similar to ( 446) loc_os01g68140 12001.m12917 protein expressed proteinDUF868 no original description	Plant protein of unknown function (DUF868)	46.6	21.99	25.23	3.44
K1	GRMZM2G164493	not assigned.unknown	very weakly similar to (88.6) AT1G47640 | Symbols: | unknown protein | chr1:17518409-17519998 REVERSEvery weakly similar to (94.4) loc_os03g55730 12003.m35637 protein seven transmembrane domain protein, putative, expressed no original description	0	46.55	25.28	19.98	16.48
K1	GRMZM2G118433	not assigned.unknown	moderately similar to ( 374) AT4G12700 | Symbols: | unknown protein | chr4:7482643-7484328 REVERSEhighly similar to ( 605) loc_os10g31810 12010.m06032 protein expressed protein no original description	0	45.98	12.68	7.48	12.34
K1	GRMZM2G067638	not assigned.unknown	highly similar to ( 720) AT1G64650 | Symbols: | LOCATED IN: plasma membrane; EXPRESSED IN: 23 plant structures; EXPRESSED DURING: 13 growth stages; CONTAINS InterPro DOMAIN/s: Protein of unknown function DUF791 (InterPro:IPR008509), Major facilitator superfamily, general substrate transporter (InterPro:IPR016196); BEST Arabidopsis thaliana protein match is: unknown protein (TAIR:AT4G27720.1); Has…	Major facilitator superfamily protein	45.89	14.95	4.62	2.21
K1	GRMZM2G370081	not assigned.unknown	weakly similar to ( 191) AT1G74160 | Symbols: | unknown protein | chr1:27887164-27891151 FORWARDhighly similar to ( 885) loc_os07g41200 12007.m08356 protein expressed protein no original description	0	45.82	13.68	4.17	1.08
K1	GRMZM2G331374	not assigned.unknown	no original description	NA	44.79	23.09	20.2	10.46
K1	GRMZM2G007201	not assigned.unknown	no original description	NA	44.59	22.29	15.02	16.81
K1	GRMZM2G461671	not assigned.unknown	weakly similar to ( 155) AT3G50120 | Symbols: | unknown protein | chr3:18585157-18587246 REVERSEmoderately similar to ( 330) loc_os06g33350 12006.m07872 protein expressed proteinDUF247 no original description	Plant protein of unknown function (DUF247)	44.34	2.34	0.51	0.7
K1	GRMZM2G139565	not assigned.unknown	moderately similar to ( 203) loc_os05g32440 12005.m07477 protein expressed protein no original description	NA	43.9	4.51	2.83	2.8
K1	GRMZM2G147500	not assigned.unknown	moderately similar to ( 435) AT5G57410 | Symbols: | unknown protein | chr5:23265102-23267349 REVERSEhighly similar to ( 544) loc_os08g14460 12008.m080111 protein expressed protein no original description	Afadin/alpha-actinin-binding protein	43.78	10.61	7.93	6.39
K1	GRMZM2G005947	not assigned.unknown	moderately similar to ( 416) AT3G17900 | Symbols: | unknown protein | chr3:6128983-6133069 FORWARDhighly similar to ( 785) loc_os03g05812 12003.m35022 protein expressed protein no original description	0	43.4	30.64	16.25	20.71
K1	GRMZM2G402493	not assigned.unknown	no original description	NA	42.57	27.52	20.52	3.81
K1	AC186231.4_FG002	not assigned.unknown	no original description	NA	42.53	4.95	2.12	0.7
K1	GRMZM2G164440	not assigned.unknown	no original description	NA	42.44	6.59	3.21	2.93
K1	GRMZM2G472770	not assigned.unknown	highly similar to ( 502) AT3G01780 | Symbols: TPLATE | TPLATE; binding | chr3:279171-283399 FORWARDhighly similar to ( 639) loc_os02g55010 12002.m10528 protein expressed protein no original description	ARM repeat superfamily protein	42.29	16.93	17.65	14.68
K1	GRMZM2G136970	not assigned.unknown	no original description	NA	42.2	2.31	1.98	2.06
K1	GRMZM2G306806	not assigned.unknown	weakly similar to ( 163) AT2G29510 | Symbols: | unknown protein | chr2:12635231-12637838 FORWARDnearly identical (1028) loc_os03g16070 12003.m101286 protein expressed protein no original description	Protein of unknown function (DUF3527)	41.17	14.93	10.27	9.14
K1	GRMZM2G090723	not assigned.unknown	no original description	NA	39.64	1.42	1.96	0.9
K1	GRMZM2G036596	not assigned.unknown	moderately similar to ( 349) AT3G21465 | Symbols: | unknown protein | chr3:7560750-7562698 FORWARDhighly similar to ( 541) loc_os07g47201 12007.m79912 protein adenyl cyclase, putative, expressed no original description	0	39.49	12.94	11.12	12.09
K1	GRMZM2G412430	not assigned.unknown	no original description	NA	39.34	14.3	11.99	5.77
K1	GRMZM2G160862	not assigned.unknown	moderately similar to ( 202) loc_os04g07260 12004.m06019 protein hypothetical protein no original description	NA	38.02	37.99	7.8	2.64
K1	GRMZM2G022253	not assigned.unknown	no original description	NA	37.71	2.23	1.61	0.18
K1	GRMZM2G095631	not assigned.unknown	moderately similar to ( 266) AT5G14790 | Symbols: | binding | chr5:4784058-4785508 FORWARDmoderately similar to ( 460) loc_os02g20310 12002.m100182 protein HEAT repeat family protein, expressed no original description	ARM repeat superfamily protein	37.69	16.95	7.42	14.61
K1	GRMZM2G147659	not assigned.unknown	no original description	NA	37.48	17.63	13.27	0.64
K1	GRMZM2G001169	not assigned.unknown	very weakly similar to (81.6) loc_os11g44920 12011.m08325 protein calmodulin binding protein, putative, expressed no original description	NA	37.4	14.87	16.04	1.8
K1	GRMZM2G096946	not assigned.unknown	moderately similar to ( 303) AT3G18180 | Symbols: | transferase, transferring glycosyl groups | chr3:6230270-6231878 FORWARDhighly similar to ( 793) loc_os02g22480 12002.m100195 protein glycosyltransferase, putative, expressedDUF563 no original description	Glycosyltransferase family 61 protein	36.09	11.53	6.46	8.02
K1	GRMZM2G154328	not assigned.unknown	moderately similar to ( 410) AT1G33230 | Symbols: | FUNCTIONS IN: molecular_function unknown; INVOLVED IN: biological_process unknown; LOCATED IN: integral to membrane; EXPRESSED IN: 22 plant structures; EXPRESSED DURING: 13 growth stages; CONTAINS InterPro DOMAIN/s: TMPIT-like (InterPro:IPR012926); BEST Arabidopsis thaliana protein match is: unknown protein (TAIR:AT4G10430.3); Has 198 Blast hits…	TMPIT-like protein	35.97	15.13	11	11.48
K1	GRMZM2G083117	not assigned.unknown	weakly similar to ( 172) loc_os01g72560 12001.m13291 protein expressed protein no original description	NA	35.7	25.85	14.55	4.06
K1	GRMZM2G092107	not assigned.unknown	moderately similar to ( 258) AT4G39860 | Symbols: | unknown protein | chr4:18499909-18501472 FORWARDmoderately similar to ( 374) loc_os04g38310 12004.m101542 protein expressed protein no original description	0	35.27	8.26	5.74	2.52
K1	GRMZM2G075294	not assigned.unknown	no original description	NA	34.21	30.54	10.51	6.72
K1	GRMZM2G331250	not assigned.unknown	weakly similar to ( 164) AT3G18800 | Symbols: | unknown protein | chr3:6479746-6480339 FORWARDweakly similar to ( 185) loc_os04g59050 12004.m10783 protein expressed protein no original description	0	33.75	2.58	1.52	1.26
K1	GRMZM2G105331	not assigned.unknown	moderately similar to ( 303) AT3G12150 | Symbols: | unknown protein | chr3:3876688-3878621 REVERSEmoderately similar to ( 431) loc_os02g10160 12002.m06314 protein expressed protein no original description	0	33.55	20.04	14.02	7.66
K1	GRMZM2G061562	not assigned.unknown	moderately similar to ( 285) AT1G74160 | Symbols: | unknown protein | chr1:27887164-27891151 FORWARDnearly identical (1036) loc_os07g01860 12007.m04664 protein expressed protein no original description	0	33.29	32.43	10.18	4.6
K1	GRMZM2G464011	not assigned.unknown	no original description	NA	32.69	0	0.91	0.85
K1	GRMZM2G012904	not assigned.unknown	moderately similar to ( 461) AT4G32460 | Symbols: | FUNCTIONS IN: molecular_function unknown; INVOLVED IN: biological_process unknown; LOCATED IN: plant-type cell wall; EXPRESSED IN: 24 plant structures; EXPRESSED DURING: 15 growth stages; CONTAINS InterPro DOMAIN/s: Protein of unknown function DUF642 (InterPro:IPR006946), Galactose-binding like (InterPro:IPR008979); BEST Arabidopsis thaliana pro…	Protein of unknown function, DUF642	32.46	0	0	0.17
K1	GRMZM2G336888	not assigned.unknown	no original description	NA	32.17	9.94	9.35	5.77
K1	GRMZM2G083474	not assigned.unknown	no original description	NA	32.1	4.09	3.34	1.83
K1	GRMZM2G137211	not assigned.unknown	highly similar to ( 566) AT2G42320 | Symbols: | nucleolar protein gar2-related | chr2:17628102-17630657 FORWARDhighly similar to ( 986) loc_os09g31230 12009.m22139 protein expressed protein no original description	nucleolar protein gar2-related	32	5.97	2.82	2.17
K1	GRMZM2G037865	not assigned.unknown	no original description	NA	31.98	22.54	7.17	1.52
K1	GRMZM2G126266	not assigned.unknown	moderately similar to ( 363) AT3G48860 | Symbols: | unknown protein | chr3:18117619-18120865 FORWARDhighly similar to ( 513) loc_os01g70320 12001.m13080 protein expressed protein no original description	0	31.88	18.02	13.07	14.58
K1	GRMZM2G166441	not assigned.unknown	weakly similar to ( 155) AT2G38550 | Symbols: | unknown protein | chr2:16132178-16134229 FORWARDmoderately similar to ( 339) loc_os01g60650 12001.m12193 protein non-green plastid inner envelope membrane protein, putative, expressed no original description	Transmembrane proteins 14C	31.65	12.38	11.23	5.25
K1	AC203966.5_FG003	not assigned.unknown	moderately similar to ( 222) AT3G53010 | Symbols: | FUNCTIONS IN: molecular_function unknown; INVOLVED IN: biological_process unknown; LOCATED IN: endomembrane system; CONTAINS InterPro DOMAIN/s: Protein of unknown function DUF303, acetylesterase putative (InterPro:IPR005181); BEST Arabidopsis thaliana protein match is: hydrolase (TAIR:AT4G34215.2); Has 199 Blast hits to 199 proteins in 58 specie…	Domain of unknown function (DUF303)	31.44	6.9	5.27	2.83
K1	GRMZM2G039592	not assigned.unknown	moderately similar to ( 233) AT3G51040 | Symbols: RTH | RTH (RTE1-HOMOLOG) | chr3:18952281-18953060 REVERSEmoderately similar to ( 331) loc_os03g58520 12003.m10758 protein expressed proteinDUF778 no original description	RTE1-homolog	30.81	19.1	16	11.34
K1	GRMZM2G123585	not assigned.unknown	weakly similar to ( 117) loc_os10g41040 12010.m06869 protein expressed protein no original description	NA	30.49	3.43	2.65	1.39
K1	GRMZM2G031261	not assigned.unknown	no original description	NA	30.47	5.7	5.56	5.33
K1	GRMZM2G091232	not assigned.unknown	weakly similar to ( 129) AT5G49320 | Symbols: | unknown protein | chr5:19995083-19996214 REVERSEmoderately similar to ( 278) loc_os01g14960 12001.m08097 protein expressed protein no original description	Protein of unknown function (DUF1218)	30.19	6.48	4.61	0.58
K1	GRMZM2G073197	not assigned.unknown	very weakly similar to (85.9) AT1G11120 | Symbols: | unknown protein | chr1:3715229-3717320 FORWARDweakly similar to ( 134) loc_os07g37820 12007.m08031 protein expressed protein no original description	0	29.57	5.61	6.11	2.93
K1	GRMZM2G054706	not assigned.unknown	weakly similar to ( 176) AT5G11810 | Symbols: | unknown protein | chr5:3808739-3810440 FORWARDmoderately similar to ( 429) loc_os02g04260 12002.m05775 protein expressed protein no original description	0	29.09	21.06	14.85	10.12
K1	GRMZM2G381267	not assigned.unknown	moderately similar to ( 246) AT4G39860 | Symbols: | unknown protein | chr4:18499909-18501472 FORWARDmoderately similar to ( 372) loc_os04g38310 12004.m101542 protein expressed protein no original description	0	29.01	6.45	5.25	3.77
K1	GRMZM2G096824	not assigned.unknown	no original description	NA	28.65	19.46	10.51	13.97
K1	GRMZM2G310548	not assigned.unknown	no original description	NA	28.53	9.73	8.4	1.04
K1	GRMZM2G064563	not assigned.unknown	highly similar to ( 690) AT1G64650 | Symbols: | LOCATED IN: plasma membrane; EXPRESSED IN: 23 plant structures; EXPRESSED DURING: 13 growth stages; CONTAINS InterPro DOMAIN/s: Protein of unknown function DUF791 (InterPro:IPR008509), Major facilitator superfamily, general substrate transporter (InterPro:IPR016196); BEST Arabidopsis thaliana protein match is: unknown protein (TAIR:AT4G27720.1); Has…	Major facilitator superfamily protein	28.3	19.75	14.06	4.77
K1	GRMZM2G064547	not assigned.unknown	weakly similar to ( 111) AT4G21310 | Symbols: | unknown protein | chr4:11339134-11339787 REVERSEweakly similar to ( 152) loc_os08g04410 12008.m04585 protein conserved hypothetical protein no original description	Protein of unknown function (DUF1218)	28.24	4.14	3.86	3.12
K1	GRMZM2G172734	not assigned.unknown	highly similar to ( 622) loc_os06g02960 12006.m05029 protein expressed protein no original description	NA	27.95	0.75	0.23	0.23
K1	GRMZM2G414995	not assigned.unknown	very weakly similar to (99.8) AT4G28100 | Symbols: | unknown protein | chr4:13965300-13966697 REVERSEweakly similar to ( 127) loc_os07g37156 12007.m79903 protein expressed protein no original description	0	27.81	8.91	5.07	0.96
K1	GRMZM2G469304	not assigned.unknown	moderately similar to ( 348) AT5G66600 | Symbols: | unknown protein | chr5:26575105-26578315 REVERSEhighly similar to ( 741) loc_os03g13130 12003.m101110 protein ternary complex factor MIP1, putative, expressedDUF547 no original description	Protein of unknown function, DUF547	27	4.04	3.12	0.53
K1	GRMZM2G397927	not assigned.unknown	very weakly similar to ( 100) loc_os06g44980 12006.m09025 protein conserved hypothetical protein no original description	NA	26.17	6.19	3.77	0
K1	GRMZM2G008058	not assigned.unknown	moderately similar to ( 369) AT2G30880 | Symbols: | pleckstrin homology (PH) domain-containing protein | chr2:13143375-13145718 REVERSEhighly similar to ( 583) loc_os07g04550 12007.m04924 protein PH domain containing protein, expressed no original description	Pleckstrin homology (PH) domain-containing protein	26.08	15.82	10.43	12.55
K1	GRMZM2G011031	not assigned.unknown	weakly similar to ( 108) AT3G49720 | Symbols: | unknown protein | chr3:18440192-18441655 REVERSEweakly similar to ( 141) loc_os01g05070 12001.m42860 protein expressed protein no original description	0	26.08	19.39	14.91	9.5
K1	GRMZM2G167591	not assigned.unknown	no original description	NA	26.02	9.33	10.78	4.99
K1	GRMZM2G034206	not assigned.unknown	weakly similar to ( 120) loc_os02g30780 12002.m08221 protein LGC1, putative, expressed no original description	NA	25.84	6.44	6.51	1.33
K1	GRMZM5G847216	not assigned.unknown	weakly similar to ( 120) loc_os02g21640 12002.m07403 protein expressed protein no original description	NA	25.84	6.97	2.81	0.97
K1	GRMZM2G060106	not assigned.unknown	no original description	NA	25.64	10.94	14.36	4.59
K1	GRMZM2G066516	not assigned.unknown	moderately similar to ( 272) AT4G37080 | Symbols: | unknown protein | chr4:17474205-17476716 FORWARDmoderately similar to ( 394) loc_os09g28850 12009.m059921 protein expressed proteinDUF547 no original description	Protein of unknown function, DUF547	25.58	3.58	4.11	2.39
K1	GRMZM2G033805	not assigned.unknown	highly similar to ( 520) AT5G06700 | Symbols: | unknown protein | chr5:2063638-2065810 FORWARDhighly similar to ( 721) loc_os06g10560 12006.m05774 protein expressed proteinDUF231 no original description	Plant protein of unknown function (DUF828)	25.54	11.57	8.14	4.29
K1	GRMZM5G886363	not assigned.unknown	highly similar to ( 805) AT2G35110 | Symbols: GRL, NAP1, NAPP | GRL (GNARLED); transcription activator | chr2:14795970-14803525 REVERSEnearly identical (1213) NCKP1_ORYSA Probable protein NAP1 (Nck-associated protein 1) (P125Nap1) (NAP of plants) - Oryza sativa (Rice)nearly identical (1213) loc_os08g43130 12008.m08289 protein protein NAP1, putative, expressed no original description	transcription activators	25.38	13.83	7.42	9.36
K1	GRMZM2G021885	not assigned.unknown	moderately similar to ( 313) AT1G50660 | Symbols: | unknown protein | chr1:18771386-18774385 FORWARDhighly similar to ( 791) loc_os04g53350 12004.m10226 protein expressed protein no original description	0	25.36	8.81	4.1	3.36
K1	GRMZM2G159854	not assigned.unknown	weakly similar to ( 128) AT1G54990 | Symbols: AXR4, RGR, RGR1 | AXR4 (AUXIN RESISTANT 4) | chr1:20511565-20513489 FORWARDmoderately similar to ( 260) loc_os11g34140 12011.m07272 protein expressed protein no original description	alpha/beta-Hydrolases superfamily protein	25.14	5.15	4.49	3.39
K1	GRMZM2G010831	not assigned.unknown	very weakly similar to (90.9) loc_os03g38520 12003.m08945 protein expressed protein no original description	NA	25.11	9.85	5.9	7.64
K1	GRMZM2G304212	not assigned.unknown	moderately similar to ( 202) AT3G08600 | Symbols: | unknown protein | chr3:2612646-2613596 FORWARDmoderately similar to ( 376) loc_os12g02550 12012.m04256 protein expressed proteinDUF1191 no original description	Protein of unknown function (DUF1191)	24.97	8.32	8.51	5.98
K1	GRMZM2G071360	not assigned.unknown	no original description	NA	24.57	17.8	10.55	7.25
K1	GRMZM2G180021	not assigned.unknown	moderately similar to ( 490) AT1G29980 | Symbols: | INVOLVED IN: biological_process unknown; LOCATED IN: plasma membrane, anchored to membrane; EXPRESSED IN: 24 plant structures; EXPRESSED DURING: 13 growth stages; CONTAINS InterPro DOMAIN/s: Protein of unknown function DUF642 (InterPro:IPR006946), Galactose-binding like (InterPro:IPR008979); BEST Arabidopsis thaliana protein match is: unknown pr…	Protein of unknown function, DUF642	24.43	2.7	1.47	0.81
K1	GRMZM2G055960	not assigned.unknown	highly similar to ( 983) AT2G25800 | Symbols: | INVOLVED IN: biological_process unknown; EXPRESSED IN: 23 plant structures; EXPRESSED DURING: 13 growth stages; CONTAINS InterPro DOMAIN/s: Munc13 homology 1 (InterPro:IPR014770), Protein of unknown function DUF810 (InterPro:IPR008528), Munc13 homology 2 (InterPro:IPR014772); BEST Arabidopsis thaliana protein match is: unknown protein (TAIR:AT2G2001…	Protein of unknown function (DUF810)	24.4	15.92	10.19	10.52
K1	GRMZM2G081521	not assigned.unknown	weakly similar to ( 132) AT5G13100 | Symbols: | unknown protein | chr5:4156789-4158235 FORWARDweakly similar to ( 189) loc_os01g01295 12001.m42534 protein expressed protein no original description	0	24.39	9.05	8.2	6.89
K1	GRMZM2G161313	not assigned.unknown	no original description	NA	24.23	3.48	0.66	0.9
K1	GRMZM2G372102	not assigned.unknown	very weakly similar to (89.4) loc_os04g55170 12004.m10409 protein 36.4 kDa proline-rich protein, putativeHPS_like no original description	NA	24.19	4.45	0.09	0.51
K1	GRMZM2G058913	not assigned.unknown	weakly similar to ( 192) AT1G29370 | Symbols: | kinase-related | chr1:10278080-10283024 REVERSEhighly similar to ( 666) loc_os05g49180 12005.m08988 protein expressed proteinDUF1296 no original description	Kinase-related protein of unknown function (DUF1296)	24.03	12.34	11.39	11.09
K1	GRMZM2G053397	not assigned.unknown	moderately similar to ( 411) AT5G50375 | Symbols: CPI1 | CPI1 (CYCLOPROPYL ISOMERASE); cycloeucalenol cycloisomerase | chr5:20511856-20513931 FORWARDmoderately similar to ( 487) loc_os11g19700 12011.m06045 protein cycloeucalenol cycloisomerase, putative, expressed no original description	cyclopropyl isomerase	23.88	5.82	4.32	4.9
K1	GRMZM2G131733	not assigned.unknown	highly similar to ( 514) loc_os05g37340 12005.m07914 protein expressed protein no original description	NA	23.44	4.55	3.07	2.6
K1	GRMZM2G313027	not assigned.unknown	nearly identical (1134) AT4G24610 | Symbols: | unknown protein | chr4:12700837-12707899 REVERSEnearly identical (1702) loc_os02g52280 12002.m10259 protein expressed protein no original description	0	23.34	7.67	4.94	2.65
K1	GRMZM2G019501	not assigned.unknown	very weakly similar to (84.0) AT1G22790 | Symbols: | unknown protein | chr1:8070271-8071292 FORWARDmoderately similar to ( 213) loc_os01g40700 12001.m10340 protein expressed protein no original description	0	23.31	7.69	5.35	6.94
K1	GRMZM5G805382	not assigned.unknown	no original description	NA	23.25	2.19	0.32	0.51
K1	GRMZM2G088290	not assigned.unknown	no original description	NA	23.01	5.65	5.3	3.71
K1	GRMZM5G838938	not assigned.unknown	very weakly similar to (80.9) AT5G27970 | Symbols: | binding | chr5:10004720-10015429 FORWARDweakly similar to ( 199) loc_os01g56590 12001.m11816 protein HEAT repeat family protein, expressed no original description	ARM repeat superfamily protein	22.37	7.78	5.19	5.99
K1	GRMZM2G439950	not assigned.unknown	nearly identical (1124) AT5G06970 | Symbols: | FUNCTIONS IN: molecular_function unknown; INVOLVED IN: biological_process unknown; LOCATED IN: cellular_component unknown; EXPRESSED IN: 22 plant structures; EXPRESSED DURING: 13 growth stages; CONTAINS InterPro DOMAIN/s: Munc13 homology 1 (InterPro:IPR014770), Protein of unknown function DUF810 (InterPro:IPR008528), Munc13 homology 2 (InterPro:IPR01…	Protein of unknown function (DUF810)	21.98	8.53	6.75	7.58
K1	GRMZM2G167966	not assigned.unknown	very weakly similar to ( 100) AT5G52180 | Symbols: | unknown protein | chr5:21200165-21201541 REVERSEmoderately similar to ( 246) loc_os06g03820 12006.m05113 protein expressed protein no original description	0	21.98	11.16	4.45	3.89
K1	GRMZM6G476483	not assigned.unknown	no hits & (original description: no original description)	NA	21.95	2.54	1.31	1.18
K1	GRMZM2G033724	not assigned.unknown	highly similar to ( 537) AT2G35155 | Symbols: | catalytic | chr2:14819209-14821330 REVERSEhighly similar to ( 835) loc_os04g52479 12004.m35595 protein expressed protein no original description	Trypsin family protein	21.94	7.07	6.16	6.32
K1	GRMZM2G130868	not assigned.unknown	weakly similar to ( 182) AT1G71110 | Symbols: | unknown protein | chr1:26818244-26820852 FORWARDmoderately similar to ( 325) loc_os01g03110 12001.m06950 protein expressed protein no original description	0	21.86	5.95	5.62	5.15
K1	GRMZM2G008490	not assigned.unknown	very weakly similar to (93.6) AT3G15095 | Symbols: | unknown protein | chr3:5082830-5084050 FORWARDhighly similar to ( 764) loc_os06g24540 12006.m07105 protein expressed protein no original description	0	21.63	13.03	7.73	6.61
K1	GRMZM2G066672	not assigned.unknown	weakly similar to ( 186) AT5G20540 | Symbols: ATBRXL4, BRX-LIKE4 | ATBRXL4 (BREVIS RADIX-LIKE 4) | chr5:6947943-6951760 FORWARDmoderately similar to ( 264) loc_os09g27230 12009.m05875 protein expressed protein no original description	BREVIS RADIX-like 4	21.55	5.09	3.13	1.06
K1	GRMZM2G090935	not assigned.unknown	weakly similar to ( 150) AT4G32330 | Symbols: | FUNCTIONS IN: molecular_function unknown; INVOLVED IN: biological_process unknown; LOCATED IN: cellular_component unknown; EXPRESSED IN: 23 plant structures; EXPRESSED DURING: 13 growth stages; CONTAINS InterPro DOMAIN/s: Targeting for Xklp2 (InterPro:IPR009675); BEST Arabidopsis thaliana protein match is: unknown protein (TAIR:AT2G25480.1); Has 472…	TPX2 (targeting protein for Xklp2) protein family	21.44	3.55	1.48	1.19
K1	GRMZM2G016210	not assigned.unknown	moderately similar to ( 386) AT5G18460 | Symbols: | unknown protein | chr5:6123205-6126505 FORWARDmoderately similar to ( 427) loc_os08g45170 12008.m080243 protein carboxyl-terminal proteinase, putative, expressedDUF239 no original description	Protein of Unknown Function (DUF239)	21.41	3.41	0.51	0.94
K1	GRMZM2G103276	not assigned.unknown	very weakly similar to (85.5) AT1G11120 | Symbols: | unknown protein | chr1:3715229-3717320 FORWARDweakly similar to ( 133) loc_os07g37820 12007.m08031 protein expressed protein no original description	0	21.31	6.81	4.17	0.56
K1	GRMZM2G166430	not assigned.unknown	weakly similar to ( 182) loc_os06g46250 12006.m09151 protein expressed protein no original description	NA	21.2	1.26	0.54	0.17
K1	GRMZM2G133895	not assigned.unknown	weakly similar to ( 125) loc_os10g30280 12010.m05890 protein F-box domain containing protein, expressed no original description	NA	20.85	1.35	0.67	0.32
K1	GRMZM2G416105	not assigned.unknown	weakly similar to ( 183) loc_os05g02900 12005.m04825 protein expressed protein no original description	NA	20.83	0.62	0	0.28
K1	GRMZM2G165991	not assigned.unknown	no original description	NA	20.75	3.44	3.3	0.25
K1	GRMZM2G065125	not assigned.unknown	highly similar to ( 642) AT4G38500 | Symbols: | unknown protein | chr4:18008418-18010693 FORWARDhighly similar to ( 855) loc_os06g50860 12006.m32198 protein EMB2756, putative, expressedDUF616 no original description	Protein of unknown function (DUF616)	20.69	10.5	9.8	9.34
K1	AC202974.3_FG004	not assigned.unknown	weakly similar to ( 188) loc_os03g62020 12003.m11081 protein harpin-induced protein, putative, expressedHin1 no original description	NA	20.65	0.58	0.54	0.56
K1	GRMZM2G030165	not assigned.unknown	no original description	NA	20.39	18.67	7.25	5.54
K1	GRMZM2G097068	not assigned.unknown	weakly similar to ( 155) AT5G54440 | Symbols: | unknown protein | chr5:22100056-22107695 FORWARDmoderately similar to ( 212) loc_os12g36760 12012.m07461 protein expressed protein no original description	CLUB	20.35	9.2	7.61	8.39
K1	AC194005.3_FG004	not assigned.unknown	no original description	NA	20.26	1	0.29	0
K1	GRMZM5G813474	not assigned.unknown	no original description	NA	20.13	4.15	4.21	3.11
K1	GRMZM2G412911	not assigned.unknown	highly similar to ( 511) AT4G11720 | Symbols: HAP2, GCS1 | HAP2 (HAPLESS 2) | chr4:7063291-7066784 FORWARDmoderately similar to ( 484) loc_os05g18730 12005.m06277 protein generative cell specific-1, putative, expressed no original description	hapless 2	20.13	5.52	4.78	1.85
K1	GRMZM5G878346	not assigned.unknown	no original description	NA	19.71	3.65	0.87	1.64
K1	GRMZM2G111451	not assigned.unknown	very weakly similar to (89.7) loc_os08g19370 12008.m26644 protein expressed protein no original description	NA	19.52	3.12	0.9	1.33
K1	GRMZM2G457147	not assigned.unknown	moderately similar to ( 276) AT1G29790 | Symbols: | FUNCTIONS IN: molecular_function unknown; INVOLVED IN: biological_process unknown; LOCATED IN: Golgi apparatus, plasma membrane; EXPRESSED IN: 23 plant structures; EXPRESSED DURING: 12 growth stages; BEST Arabidopsis thaliana protein match is: methyltransferase (TAIR:AT5G40830.2); Has 127 Blast hits to 127 proteins in 12 species: Archae - 0; Bac…	S-adenosyl-L-methionine-dependent methyltransferases superfamily protein	19.17	8.42	9.22	4.9
K1	GRMZM5G861451	not assigned.unknown	no original description	NA	19.16	7.3	8.37	4.37
K1	GRMZM2G179465	not assigned.unknown	very weakly similar to (94.7) loc_os01g73110 12001.m13340 protein expressed protein no original description	NA	19.1	6.26	4.15	5.05
K1	GRMZM2G400718	not assigned.unknown	very weakly similar to (83.2) AT4G28310 | Symbols: | unknown protein | chr4:14017458-14018066 FORWARDweakly similar to ( 101) loc_os06g02530 12006.m04986 protein expressed protein no original description	0	18.78	0.57	0.14	0.32
K1	GRMZM2G011404	not assigned.unknown	highly similar to ( 536) AT1G34550 | Symbols: EMB2756 | EMB2756 (EMBRYO DEFECTIVE 2756) | chr1:12647088-12652646 REVERSEhighly similar to ( 832) loc_os11g09170 12011.m05114 protein EMB2756, putative, expressedDUF616 no original description	Protein of unknown function (DUF616)	18.73	10.15	7.76	5.5
K1	GRMZM5G893921	not assigned.unknown	very weakly similar to (94.4) AT2G14045 | Symbols: | unknown protein | chr2:5907133-5908154 FORWARDweakly similar to ( 126) loc_os07g08820 12007.m05338 protein C-Myc-binding protein, putative, expressed no original description	0	18.42	4.14	2.76	0.59
K1	GRMZM2G318662	not assigned.unknown	no original description	NA	18.39	6.34	4.21	1.9
K1	GRMZM2G074377	not assigned.unknown	moderately similar to ( 483) AT5G25590 | Symbols: | INVOLVED IN: N-terminal protein myristoylation; EXPRESSED IN: 20 plant structures; EXPRESSED DURING: 13 growth stages; CONTAINS InterPro DOMAIN/s: Protein of unknown function DUF630 (InterPro:IPR006868), Protein of unknown function DUF632 (InterPro:IPR006867), Actin-binding FH2 (InterPro:IPR015425); BEST Arabidopsis thaliana protein match is: un…	0	18.34	3.15	0.5	0.87
K1	GRMZM2G060011	not assigned.unknown	moderately similar to ( 251) AT3G63170 | Symbols: | chalcone isomerase | chr3:23334675-23335993 FORWARDmoderately similar to ( 320) loc_os07g38390 12007.m08085 protein chalcone isomerase, putative, expressed no original description	Chalcone-flavanone isomerase family protein	18.1	9.31	4.65	2.27
K1	AC234203.1_FG010	not assigned.unknown	moderately similar to ( 423) AT5G12900 | Symbols: | unknown protein | chr5:4072151-4074445 REVERSEhighly similar to ( 766) loc_os08g39740 12008.m07954 protein expressed protein no original description	0	18.1	3.18	2.71	2.12
K1	GRMZM2G050286	not assigned.unknown	no original description	NA	18.02	0.98	0.35	0.81
K1	GRMZM2G162928	not assigned.unknown	moderately similar to ( 477) AT5G50150 | Symbols: | unknown protein | chr5:20402444-20406375 REVERSEhighly similar to ( 540) loc_os01g07570 12001.m07384 protein carboxyl-terminal proteinase, putative, expressedDUF239 no original description	Protein of Unknown Function (DUF239)	17.82	4.84	4.52	2.5
K1	GRMZM2G134955	not assigned.unknown	no original description	NA	17.65	8.05	13.26	1.4
K1	GRMZM2G054713	not assigned.unknown	weakly similar to ( 139) loc_os01g68570 12001.m12960 protein expressed protein no original description	NA	17.57	4.96	1.84	0.29
K1	GRMZM2G143591	not assigned.unknown	moderately similar to ( 241) AT4G28760 | Symbols: | unknown protein | chr4:14208640-14211811 FORWARDnearly identical (1070) loc_os02g57140 12002.m33936 protein expressed protein no original description	Protein of unknown function (DUF3741)	17.47	4.38	1.67	1.48
K1	GRMZM2G132991	not assigned.unknown	highly similar to ( 816) AT5G16300 | Symbols: | FUNCTIONS IN: molecular_function unknown; INVOLVED IN: biological_process unknown; LOCATED IN: cellular_component unknown; EXPRESSED IN: 23 plant structures; EXPRESSED DURING: 13 growth stages; CONTAINS InterPro DOMAIN/s: Vps51/Vps67 (InterPro:IPR014812); Has 201 Blast hits to 182 proteins in 75 species: Archae - 0; Bacteria - 0; Metazoa - 125; Fung…	Vps51/Vps67 family (components of vesicular transport) protein	17.14	8.78	5.2	6
K1	GRMZM2G011219	not assigned.unknown	highly similar to ( 582) AT3G18480 | Symbols: AtCASP | AtCASP (Arabidopsis thaliana CCAAT-displacement protein alternatively spliced product) | chr3:6336924-6341596 FORWARDhighly similar to ( 713) loc_os03g50300 12003.m10023 protein protein CASP, putative, expressedCASP_C no original description	CCAAT-displacement protein alternatively spliced product	16.99	7.82	3.36	6.37
K1	GRMZM2G324276	not assigned.unknown	moderately similar to ( 332) AT3G52060 | Symbols: | unknown protein | chr3:19310987-19312027 REVERSEhighly similar to ( 532) loc_os03g44580 12003.m35334 protein expressed proteinDUF266 no original description	Core-2/I-branching beta-1,6-N-acetylglucosaminyltransferase family protein	16.98	10.52	4.48	3.26
K1	GRMZM5G876520	not assigned.unknown	moderately similar to ( 259) AT2G01120 | Symbols: ORC4, ATORC4 | ORC4 (ORIGIN RECOGNITION COMPLEX SUBUNIT 4); protein binding | chr2:85444-88027 FORWARDmoderately similar to ( 331) loc_os01g49010 12001.m42697 protein origin recognition complex subunit 4, putative, expressed no original description	origin recognition complex subunit 4	16.91	8.35	8.43	7.32
K1	GRMZM2G000339	not assigned.unknown	no original description	NA	16.84	6.82	8.52	3.27
K1	GRMZM2G000615	not assigned.unknown	highly similar to ( 648) AT5G16300 | Symbols: | FUNCTIONS IN: molecular_function unknown; INVOLVED IN: biological_process unknown; LOCATED IN: cellular_component unknown; EXPRESSED IN: 23 plant structures; EXPRESSED DURING: 13 growth stages; CONTAINS InterPro DOMAIN/s: Vps51/Vps67 (InterPro:IPR014812); Has 201 Blast hits to 182 proteins in 75 species: Archae - 0; Bacteria - 0; Metazoa - 125; Fung…	Vps51/Vps67 family (components of vesicular transport) protein	16.83	7.27	4.82	6.46
K1	GRMZM2G070075	not assigned.unknown	moderately similar to ( 498) loc_os05g34760 12005.m07706 protein expressed protein no original description	NA	16.7	14.44	5.99	3.71
K1	GRMZM2G702229	not assigned.unknown	very weakly similar to (89.7) AT1G67600 | Symbols: | FUNCTIONS IN: molecular_function unknown; INVOLVED IN: biological_process unknown; LOCATED IN: endomembrane system; EXPRESSED IN: 9 plant structures; EXPRESSED DURING: 4 anthesis, C globular stage, petal differentiation and expansion stage, D bilateral stage; CONTAINS InterPro DOMAIN/s: Acid phosphatase/vanadium-dependent haloperoxidase related…	Acid phosphatase/vanadium-dependent haloperoxidase-related protein	16.6	9.3	6.44	1.89
K1	GRMZM2G070255	not assigned.unknown	weakly similar to ( 147) AT5G16250 | Symbols: | unknown protein | chr5:5310264-5310815 REVERSEmoderately similar to ( 281) loc_os04g41900 12004.m09164 protein expressed protein no original description	0	16.05	1.51	1.02	0.54
K1	GRMZM2G335476	not assigned.unknown	very weakly similar to (90.1) AT5G45540 | Symbols: | unknown protein | chr5:18458294-18460705 REVERSEmoderately similar to ( 479) loc_os09g38930 12009.m06833 protein expressed protein no original description	Protein of unknown function (DUF594)	16.03	1.48	0.58	0.21
K1	GRMZM2G122443	not assigned.unknown	moderately similar to ( 242) AT5G35080 | Symbols: | protein binding | chr5:13354552-13356725 REVERSEmoderately similar to ( 459) loc_os06g43710 12006.m08901 protein protein OS-9 precursor, putative, expressed no original description	0	15.96	5.33	4.47	5.27
K1	GRMZM2G163189	not assigned.unknown	highly similar to ( 543) AT3G60320 | Symbols: | DNA binding | chr3:22292073-22295228 REVERSEhighly similar to ( 911) loc_os10g41310 12010.m06895 protein bZIP-like protein, putative, expressedDUF632 DUF630 no original description	Protein of unknown function (DUF630 and DUF632)	15.85	3.46	1.45	0.84
K1	GRMZM2G044866	not assigned.unknown	moderately similar to ( 254) AT1G28240 | Symbols: | unknown protein | chr1:9868521-9871798 REVERSEmoderately similar to ( 442) loc_os05g45490 12005.m08674 protein EMB2756, putative, expressedDUF616 no original description	Protein of unknown function (DUF616)	15.83	8.88	5.77	5.13
K1	GRMZM2G147544	not assigned.unknown	weakly similar to ( 150) AT2G29670 | Symbols: | binding | chr2:12682309-12684745 REVERSEmoderately similar to ( 370) loc_os01g63620 12001.m12477 protein expressed protein no original description	Tetratricopeptide repeat (TPR)-like superfamily protein	15.75	4.32	3.84	4.25
K1	GRMZM2G319123	not assigned.unknown	weakly similar to ( 104) AT5G45540 | Symbols: | unknown protein | chr5:18458294-18460705 REVERSEmoderately similar to ( 375) loc_os07g16930 12007.m06134 protein expressed protein no original description	Protein of unknown function (DUF594)	15.65	1.1	0.06	0.25
K1	GRMZM2G046407	not assigned.unknown	moderately similar to ( 493) AT2G32970 | Symbols: | unknown protein | chr2:13991744-13994082 REVERSEnearly identical (1028) loc_os02g53210 12002.m33895 protein expressed protein no original description	0	15.49	5.65	4.47	4.06
K1	GRMZM2G059565	not assigned.unknown	moderately similar to ( 400) AT5G58600 | Symbols: PMR5 | PMR5 (POWDERY MILDEW RESISTANT 5) | chr5:23684372-23685679 REVERSEhighly similar to ( 603) loc_os03g18110 12003.m07236 protein expressed proteinDUF231 no original description	Plant protein of unknown function (DUF828)	15.46	11.84	3.69	0.83
K1	GRMZM2G009365	not assigned.unknown	moderately similar to ( 306) AT5G62960 | Symbols: | unknown protein | chr5:25269444-25271533 FORWARDmoderately similar to ( 440) loc_os02g03790 12002.m05728 protein expressed protein no original description	0	15.23	8.66	3.63	1.19
K1	GRMZM2G150962	not assigned.unknown	moderately similar to ( 466) AT1G70550 | Symbols: | unknown protein | chr1:26597510-26599888 FORWARDhighly similar to ( 524) loc_os01g07570 12001.m07384 protein carboxyl-terminal proteinase, putative, expressedDUF239 no original description	Protein of Unknown Function (DUF239)	15.21	3.67	3.12	2.31
K1	GRMZM2G113554	not assigned.unknown	weakly similar to ( 140) AT2G38370 | Symbols: | unknown protein | chr2:16072184-16074168 REVERSEhighly similar to ( 545) loc_os05g39840 12005.m08161 protein expressed proteinDUF827 no original description	Plant protein of unknown function (DUF827)	15.21	1.19	1.06	0.48
K1	GRMZM2G453139	not assigned.unknown	very weakly similar to (83.2) AT4G14819 | Symbols: | unknown protein | chr4:8507365-8507679 FORWARDvery weakly similar to (99.4) loc_os10g28700 12010.m05748 protein expressed proteinDUF1677 no original description	Protein of unknown function (DUF1677)	14.8	7.55	2.75	0.31
K1	GRMZM2G392918	not assigned.unknown	no original description	NA	14.7	2.2	0.04	0
K1	GRMZM2G168544	not assigned.unknown	no original description	NA	14.57	1.5	0.57	0
K1	GRMZM2G090124	not assigned.unknown	moderately similar to ( 431) AT5G11730 | Symbols: | unknown protein | chr5:3780963-3782473 FORWARDhighly similar to ( 519) loc_os03g52120 12003.m10189 protein expressed proteinDUF266 no original description	Core-2/I-branching beta-1,6-N-acetylglucosaminyltransferase family protein	14.29	3.7	4.52	2.11
K1	GRMZM2G169911	not assigned.unknown	weakly similar to ( 102) loc_os02g48600 12002.m09894 protein expressed protein no original description	NA	14.19	4.72	2.18	2.54
K1	GRMZM2G335126	not assigned.unknown	nearly identical (2110) AT1G77460 | Symbols: | binding | chr1:29104378-29111580 FORWARDnearly identical (3148) loc_os11g08090 12011.m05005 protein armadillo/beta-catenin-like repeat family protein, expressed no original description	Armadillo/beta-catenin-like repeat ; C2 calcium/lipid-binding domain (CaLB) protein	14.15	6.23	3.71	4.53
K1	GRMZM2G157252	not assigned.unknown	weakly similar to ( 154) loc_os02g42560 12002.m09291 protein expressed protein no original description	NA	13.96	1.54	1.33	0.46
K1	GRMZM2G155086	not assigned.unknown	no original description	NA	13.89	2.71	1.16	1.75
K1	GRMZM2G181219	not assigned.unknown	very weakly similar to (91.3) AT3G19540 | Symbols: | unknown protein | chr3:6780762-6782633 FORWARDweakly similar to ( 169) loc_os07g40150 12007.m08257 protein expressed protein no original description	Protein of unknown function (DUF620)	13.89	5.37	3.45	1.66
K1	GRMZM2G078050	not assigned.unknown	weakly similar to ( 130) AT5G46090 | Symbols: | unknown protein | chr5:18693485-18694129 FORWARDmoderately similar to ( 234) loc_os02g27800 12002.m07924 protein conserved hypothetical proteinDUF679 no original description	Protein of unknown function (DUF679)	13.84	5.06	6.26	0
[truncated: 6,883 more rows]
[truncated: 1 more columns]

## Sheet: S2
Table S2 Expression of genes involved in cell wall and lignin synthesis.
[truncated: 101 more rows]

[truncated: 3 more sheets: S3 , S4, S5]
